# Supplementary material for: FOXQ1 recruits the MLL complex to activate transcription of EMT and promote breast cancer metastasis
Source: Nat Commun. 2022 Nov 1;13:6548. doi: 10.1038/s41467-022-34239-z (PMC9626503; doi:10.1038/s41467-022-34239-z)
Supplement: Supplementary file 4 — Supplementary Data 1 [file 41467_2022_34239_MOESM4_ESM.xlsx]

## Sheet: Ext. data 1 - TAP-MS
#	Identified Proteins (510)	Accession #	MW	Fisher's Exact Test (P-Value): *(p <= 0.04510)	Quantitative Profile	1_Cont	2_Foxq1
141	Forkhead box protein Q1 OS=Homo sapiens GN=FOXQ1 PE=2 SV=2	FOXQ1_HUMAN	42 kDa	< 0.00010	1_Cont low, 2_Foxq1 high	5	320
81	Heat shock cognate 71 kDa protein OS=Homo sapiens GN=HSPA8 PE=1 SV=1	HSP7C_HUMAN	71 kDa	< 0.00010	1_Cont low, 2_Foxq1 high	11	241
261	DNA-dependent protein kinase catalytic subunit OS=Homo sapiens GN=PRKDC PE=1 SV=3	PRKDC_HUMAN	469 kDa	< 0.00010	1_Cont low, 2_Foxq1 high	0	205
133	Tubulin beta chain OS=Homo sapiens GN=TUBB PE=1 SV=2	TBB5_HUMAN	50 kDa	< 0.00010	1_Cont low, 2_Foxq1 high	5	137
510	X-ray repair cross-complementing protein 5 OS=Homo sapiens GN=XRCC5 PE=1 SV=3	XRCC5_HUMAN	83 kDa	< 0.00010	1_Cont low, 2_Foxq1 high	0	131
229	Heat shock 70 kDa protein 1A OS=Homo sapiens GN=HSPA1A PE=1 SV=1	HS71A_HUMAN (+1)	70 kDa	< 0.00010	1_Cont low, 2_Foxq1 high	1	120
509	X-ray repair cross-complementing protein 6 OS=Homo sapiens GN=XRCC6 PE=1 SV=2	XRCC6_HUMAN	70 kDa	< 0.00010	1_Cont low, 2_Foxq1 high	0	117
102	78 kDa glucose-regulated protein OS=Homo sapiens GN=HSPA5 PE=1 SV=2	GRP78_HUMAN	72 kDa	< 0.00010	1_Cont low, 2_Foxq1 high	8	95
508	Stress-70 protein, mitochondrial OS=Homo sapiens GN=HSPA9 PE=1 SV=2	GRP75_HUMAN	74 kDa	< 0.00010	1_Cont low, 2_Foxq1 high	0	85
507	Retinoblastoma-binding protein 5 OS=Homo sapiens GN=RBBP5 PE=1 SV=2	RBBP5_HUMAN	59 kDa	< 0.00010	1_Cont low, 2_Foxq1 high	0	52
506	Set1/Ash2 histone methyltransferase complex subunit ASH2 OS=Homo sapiens GN=ASH2L PE=1 SV=1	ASH2L_HUMAN	69 kDa	< 0.00010	1_Cont low, 2_Foxq1 high	0	50
283	ATP-dependent RNA helicase A OS=Homo sapiens GN=DHX9 PE=1 SV=4	DHX9_HUMAN	141 kDa	< 0.00010	1_Cont low, 2_Foxq1 high	0	41
504	General vesicular transport factor p115 OS=Homo sapiens GN=USO1 PE=1 SV=2	USO1_HUMAN	108 kDa	< 0.00010	1_Cont low, 2_Foxq1 high	0	38
243	Heterogeneous nuclear ribonucleoprotein U OS=Homo sapiens GN=HNRNPU PE=1 SV=6	HNRPU_HUMAN	91 kDa	< 0.00010	1_Cont low, 2_Foxq1 high	0	35
502	WD repeat-containing protein 5 OS=Homo sapiens GN=WDR5 PE=1 SV=1	WDR5_HUMAN	37 kDa	< 0.00010	1_Cont low, 2_Foxq1 high	0	33
501	Nucleophosmin OS=Homo sapiens GN=NPM1 PE=1 SV=2	NPM_HUMAN	33 kDa	< 0.00010	1_Cont low, 2_Foxq1 high	0	32
275	Transducin-like enhancer protein 3 OS=Homo sapiens GN=TLE3 PE=1 SV=2	TLE3_HUMAN	83 kDa	< 0.00010	1_Cont low, 2_Foxq1 high	0	29
200	Histone H2B type 1-D OS=Homo sapiens GN=HIST1H2BD PE=1 SV=2	H2B1D_HUMAN	14 kDa	< 0.00010	1_Cont low, 2_Foxq1 high	2	28
492	Protein SET OS=Homo sapiens GN=SET PE=1 SV=3	SET_HUMAN	33 kDa	< 0.00010	1_Cont low, 2_Foxq1 high	0	25
488	E3 ubiquitin-protein ligase CHIP OS=Homo sapiens GN=STUB1 PE=1 SV=2	CHIP_HUMAN	35 kDa	< 0.00010	1_Cont low, 2_Foxq1 high	0	24
485	Heat shock 70 kDa protein 1A/1B OS=Homo sapiens GN=HSPA1A PE=1 SV=5	HSP71_HUMAN	?	< 0.00010	1_Cont low, 2_Foxq1 high	0	22
484	Nuclease-sensitive element-binding protein 1 OS=Homo sapiens GN=YBX1 PE=1 SV=3	YBOX1_HUMAN	36 kDa	< 0.00010	1_Cont low, 2_Foxq1 high	0	21
482	Insulin receptor substrate 4 OS=Homo sapiens GN=IRS4 PE=1 SV=1	IRS4_HUMAN	134 kDa	< 0.00010	1_Cont low, 2_Foxq1 high	0	20
481	ADP/ATP translocase 2 OS=Homo sapiens GN=SLC25A5 PE=1 SV=7	ADT2_HUMAN	33 kDa	< 0.00010	1_Cont low, 2_Foxq1 high	0	20
215	Tubulin alpha-1B chain OS=Homo sapiens GN=TUBA1B PE=1 SV=1	TBA1B_HUMAN	50 kDa	< 0.00010	1_Cont low, 2_Foxq1 high	2	20
477	Interleukin enhancer-binding factor 3 OS=Homo sapiens GN=ILF3 PE=1 SV=3	ILF3_HUMAN	95 kDa	< 0.00010	1_Cont low, 2_Foxq1 high	0	17
276	Heterogeneous nuclear ribonucleoprotein H OS=Homo sapiens GN=HNRNPH1 PE=1 SV=4	HNRH1_HUMAN	49 kDa	< 0.00010	1_Cont low, 2_Foxq1 high	0	17
464	Nucleolin OS=Homo sapiens GN=NCL PE=1 SV=3	NUCL_HUMAN	77 kDa	0.00013	1_Cont low, 2_Foxq1 high	0	15
465	Single-stranded DNA-binding protein, mitochondrial OS=Homo sapiens GN=SSBP1 PE=1 SV=1	SSBP_HUMAN	17 kDa	0.00013	1_Cont low, 2_Foxq1 high	0	15
264	RNA-binding protein FUS OS=Homo sapiens GN=FUS PE=1 SV=1	FUS_HUMAN	53 kDa	0.00024	1_Cont low, 2_Foxq1 high	0	14
256	CAD protein OS=Homo sapiens GN=CAD PE=1 SV=3	PYR1_HUMAN	243 kDa	0.00024	1_Cont low, 2_Foxq1 high	0	14
462	Plasminogen activator inhibitor 1 RNA-binding protein OS=Homo sapiens GN=SERBP1 PE=1 SV=2	PAIRB_HUMAN	45 kDa	0.00024	1_Cont low, 2_Foxq1 high	0	14
459	Bystin OS=Homo sapiens GN=BYSL PE=1 SV=3	BYST_HUMAN	50 kDa	0.00043	1_Cont low, 2_Foxq1 high	0	13
458	BAG family molecular chaperone regulator 2 OS=Homo sapiens GN=BAG2 PE=1 SV=1	BAG2_HUMAN	24 kDa	0.00043	1_Cont low, 2_Foxq1 high	0	13
270	Probable ubiquitin carboxyl-terminal hydrolase FAF-X OS=Homo sapiens GN=USP9X PE=1 SV=3	USP9X_HUMAN	292 kDa	0.00078	1_Cont low, 2_Foxq1 high	0	12
222	Heat shock protein HSP 90-beta OS=Homo sapiens GN=HSP90AB1 PE=1 SV=4	HS90B_HUMAN	83 kDa	0.005	1_Cont low, 2_Foxq1 high	1	12
450	Insulin-like growth factor 2 mRNA-binding protein 1 OS=Homo sapiens GN=IGF2BP1 PE=1 SV=2	IF2B1_HUMAN	63 kDa	0.0014	1_Cont low, 2_Foxq1 high	0	11
451	Tripartite motif-containing protein 26 OS=Homo sapiens GN=TRIM26 PE=1 SV=1	TRI26_HUMAN	62 kDa	0.0014	1_Cont low, 2_Foxq1 high	0	11
446	Heterogeneous nuclear ribonucleoprotein A1 OS=Homo sapiens GN=HNRNPA1 PE=1 SV=5	ROA1_HUMAN	39 kDa	0.0026	1_Cont low, 2_Foxq1 high	0	10
262	Transducin-like enhancer protein 1 OS=Homo sapiens GN=TLE1 PE=1 SV=2	TLE1_HUMAN	83 kDa	0.00013	1_Cont low, 2_Foxq1 high	0	10
447	Heterogeneous nuclear ribonucleoprotein D0 OS=Homo sapiens GN=HNRNPD PE=1 SV=1	HNRPD_HUMAN	38 kDa	0.0026	1_Cont low, 2_Foxq1 high	0	10
439	Heterogeneous nuclear ribonucleoproteins A2/B1 OS=Homo sapiens GN=HNRNPA2B1 PE=1 SV=2	ROA2_HUMAN	37 kDa	0.0047	1_Cont low, 2_Foxq1 high	0	9
437	60 kDa heat shock protein, mitochondrial OS=Homo sapiens GN=HSPD1 PE=1 SV=2	CH60_HUMAN	61 kDa	0.0047	1_Cont low, 2_Foxq1 high	0	9
438	Forkhead box protein C1 OS=Homo sapiens GN=FOXC1 PE=1 SV=3	FOXC1_HUMAN	57 kDa	0.0047	1_Cont low, 2_Foxq1 high	0	9
440	Signal recognition particle 14 kDa protein OS=Homo sapiens GN=SRP14 PE=1 SV=2	SRP14_HUMAN	15 kDa	0.0047	1_Cont low, 2_Foxq1 high	0	9
279	Heterogeneous nuclear ribonucleoprotein M OS=Homo sapiens GN=HNRNPM PE=1 SV=3	HNRPM_HUMAN	78 kDa	0.0085	1_Cont low, 2_Foxq1 high	0	8
258	DNA-directed RNA polymerases I, II, and III subunit RPABC1 OS=Homo sapiens GN=POLR2E PE=1 SV=4	RPAB1_HUMAN	25 kDa	0.0085	1_Cont low, 2_Foxq1 high	0	8
432	Homeobox protein SIX2 OS=Homo sapiens GN=SIX2 PE=1 SV=1	SIX2_HUMAN	32 kDa	0.0085	1_Cont low, 2_Foxq1 high	0	8
277	DnaJ homolog subfamily A member 1 OS=Homo sapiens GN=DNAJA1 PE=1 SV=2	DNJA1_HUMAN	45 kDa	0.0085	1_Cont low, 2_Foxq1 high	0	8
433	Interleukin enhancer-binding factor 2 OS=Homo sapiens GN=ILF2 PE=1 SV=2	ILF2_HUMAN	43 kDa	0.0085	1_Cont low, 2_Foxq1 high	0	8
253	RNA-binding motif protein, X chromosome OS=Homo sapiens GN=RBMX PE=1 SV=3	RBMX_HUMAN	42 kDa	0.0085	1_Cont low, 2_Foxq1 high	0	8
434	Protein dpy-30 homolog OS=Homo sapiens GN=DPY30 PE=1 SV=1	DPY30_HUMAN	11 kDa	0.0085	1_Cont low, 2_Foxq1 high	0	8
430	Emerin OS=Homo sapiens GN=EMD PE=1 SV=1	EMD_HUMAN	29 kDa	0.0085	1_Cont low, 2_Foxq1 high	0	8
431	Heterogeneous nuclear ribonucleoprotein A/B OS=Homo sapiens GN=HNRNPAB PE=1 SV=2	ROAA_HUMAN	36 kDa	0.0047	1_Cont low, 2_Foxq1 high	0	8
234	Tubulin beta-4B chain OS=Homo sapiens GN=TUBB4B PE=1 SV=1	TBB4B_HUMAN	50 kDa	< 0.00010	1_Cont low, 2_Foxq1 high	1	9
419	Cellular tumor antigen p53 OS=Homo sapiens GN=TP53 PE=1 SV=4	P53_HUMAN	44 kDa	0.015	1_Cont low, 2_Foxq1 high	0	7
422	Poly [ADP-ribose] polymerase 1 OS=Homo sapiens GN=PARP1 PE=1 SV=4	PARP1_HUMAN	113 kDa	0.015	1_Cont low, 2_Foxq1 high	0	7
246	Probable ATP-dependent RNA helicase DDX17 OS=Homo sapiens GN=DDX17 PE=1 SV=2	DDX17_HUMAN	80 kDa	0.015	1_Cont low, 2_Foxq1 high	0	7
244	Mitochondrial import inner membrane translocase subunit TIM50 OS=Homo sapiens GN=TIMM50 PE=1 SV=2	TIM50_HUMAN	40 kDa	0.015	1_Cont low, 2_Foxq1 high	0	7
420	DnaJ homolog subfamily A member 3, mitochondrial OS=Homo sapiens GN=DNAJA3 PE=1 SV=2	DNJA3_HUMAN	52 kDa	0.015	1_Cont low, 2_Foxq1 high	0	7
421	Nucleolar RNA helicase 2 OS=Homo sapiens GN=DDX21 PE=1 SV=5	DDX21_HUMAN	87 kDa	0.015	1_Cont low, 2_Foxq1 high	0	7
418	ATP synthase subunit O, mitochondrial OS=Homo sapiens GN=ATP5O PE=1 SV=1	ATPO_HUMAN	23 kDa	0.015	1_Cont low, 2_Foxq1 high	0	7
423	Poly(rC)-binding protein 1 OS=Homo sapiens GN=PCBP1 PE=1 SV=2	PCBP1_HUMAN	37 kDa	0.015	1_Cont low, 2_Foxq1 high	0	7
414	RuvB-like 2 OS=Homo sapiens GN=RUVBL2 PE=1 SV=3	RUVB2_HUMAN	51 kDa	0.015	1_Cont low, 2_Foxq1 high	0	7
252	U5 small nuclear ribonucleoprotein 200 kDa helicase OS=Homo sapiens GN=SNRNP200 PE=1 SV=2	U520_HUMAN	245 kDa	0.028	1_Cont low, 2_Foxq1 high	0	6
400	RuvB-like 1 OS=Homo sapiens GN=RUVBL1 PE=1 SV=1	RUVB1_HUMAN	50 kDa	0.028	1_Cont low, 2_Foxq1 high	0	6
403	Heat shock 70 kDa protein 4 OS=Homo sapiens GN=HSPA4 PE=1 SV=4	HSP74_HUMAN	94 kDa	0.028	1_Cont low, 2_Foxq1 high	0	6
248	Casein kinase II subunit beta OS=Homo sapiens GN=CSNK2B PE=1 SV=1	CSK2B_HUMAN	25 kDa	0.028	1_Cont low, 2_Foxq1 high	0	6
401	Chromatin target of PRMT1 protein OS=Homo sapiens GN=CHTOP PE=1 SV=2	CHTOP_HUMAN	26 kDa	0.028	1_Cont low, 2_Foxq1 high	0	6
402	Complement component 1 Q subcomponent-binding protein, mitochondrial OS=Homo sapiens GN=C1QBP PE=1 SV=1	C1QBP_HUMAN	31 kDa	0.028	1_Cont low, 2_Foxq1 high	0	6
397	Alpha-globin transcription factor CP2 OS=Homo sapiens GN=TFCP2 PE=1 SV=2	TFCP2_HUMAN	57 kDa	0.028	1_Cont low, 2_Foxq1 high	0	6
404	Heterogeneous nuclear ribonucleoprotein K OS=Homo sapiens GN=HNRNPK PE=1 SV=1	HNRPK_HUMAN	51 kDa	0.028	1_Cont low, 2_Foxq1 high	0	6
407	Proteasome activator complex subunit 3 OS=Homo sapiens GN=PSME3 PE=1 SV=1	PSME3_HUMAN	30 kDa	0.028	1_Cont low, 2_Foxq1 high	0	6
406	Polyadenylate-binding protein 1 OS=Homo sapiens GN=PABPC1 PE=1 SV=2	PABP1_HUMAN	71 kDa	0.028	1_Cont low, 2_Foxq1 high	0	6
410	Tubulin beta-2A chain OS=Homo sapiens GN=TUBB2A PE=1 SV=1	TBB2A_HUMAN	50 kDa	< 0.00010	1_Cont low, 2_Foxq1 high	0	6
411	Uncharacterized protein C7orf50 OS=Homo sapiens GN=C7orf50 PE=1 SV=1	CG050_HUMAN	22 kDa	0.028	1_Cont low, 2_Foxq1 high	0	6
409	Transcription factor A, mitochondrial OS=Homo sapiens GN=TFAM PE=1 SV=1	TFAM_HUMAN	29 kDa	0.028	1_Cont low, 2_Foxq1 high	0	6
405	Heterogeneous nuclear ribonucleoprotein R OS=Homo sapiens GN=HNRNPR PE=1 SV=1	HNRPR_HUMAN	71 kDa	0.028	1_Cont low, 2_Foxq1 high	0	6
408	Protein PAXX OS=Homo sapiens GN=C9orf142 PE=1 SV=2	PAXX_HUMAN	22 kDa	0.028	1_Cont low, 2_Foxq1 high	0	6
412	Y-box-binding protein 3 OS=Homo sapiens GN=YBX3 PE=1 SV=4	YBOX3_HUMAN	40 kDa	0.0014	1_Cont low, 2_Foxq1 high	0	6
393	Semenogelin-1 OS=Homo sapiens GN=SEMG1 PE=1 SV=2	SEMG1_HUMAN	52 kDa	0.051	[]	0	5
251	Bifunctional glutamate/proline--tRNA ligase OS=Homo sapiens GN=EPRS PE=1 SV=5	SYEP_HUMAN	171 kDa	0.051	[]	0	5
266	Proline-, glutamic acid- and leucine-rich protein 1 OS=Homo sapiens GN=PELP1 PE=1 SV=2	PELP1_HUMAN	120 kDa	0.051	[]	0	5
383	Protein LTV1 homolog OS=Homo sapiens GN=LTV1 PE=1 SV=1	LTV1_HUMAN	55 kDa	0.051	[]	0	5
381	THO complex subunit 4 OS=Homo sapiens GN=ALYREF PE=1 SV=3	THOC4_HUMAN	27 kDa	0.051	[]	0	5
394	Serine/arginine-rich splicing factor 1 OS=Homo sapiens GN=SRSF1 PE=1 SV=2	SRSF1_HUMAN	28 kDa	0.051	[]	0	5
392	Pre-B-cell leukemia transcription factor 1 OS=Homo sapiens GN=PBX1 PE=1 SV=1	PBX1_HUMAN	47 kDa	0.051	[]	0	5
382	Homeobox protein Hox-B9 OS=Homo sapiens GN=HOXB9 PE=1 SV=2	HXB9_HUMAN	28 kDa	0.051	[]	0	5
390	HCLS1-associated protein X-1 OS=Homo sapiens GN=HAX1 PE=1 SV=2	HAX1_HUMAN	32 kDa	0.051	[]	0	5
389	Cyclic AMP-responsive element-binding protein 1 OS=Homo sapiens GN=CREB1 PE=1 SV=2	CREB1_HUMAN	37 kDa	0.051	[]	0	5
384	Amino-terminal enhancer of split OS=Homo sapiens GN=AES PE=1 SV=4	AES_HUMAN	22 kDa	0.028	1_Cont low, 2_Foxq1 high	0	5
395	UPF0461 protein C5orf24 OS=Homo sapiens GN=C5orf24 PE=1 SV=1	CE024_HUMAN	20 kDa	0.051	[]	0	5
391	Histone H1x OS=Homo sapiens GN=H1FX PE=1 SV=1	H1X_HUMAN	22 kDa	0.051	[]	0	5
379	Casein kinase II subunit alpha OS=Homo sapiens GN=CSNK2A1 PE=1 SV=1	CSK21_HUMAN (+1)	45 kDa	0.051	[]	0	5
375	Protein VPRBP OS=Homo sapiens GN=VPRBP PE=1 SV=3	VPRBP_HUMAN	169 kDa	0.092	[]	0	4
365	Matrin-3 OS=Homo sapiens GN=MATR3 PE=1 SV=2	MATR3_HUMAN	95 kDa	0.092	[]	0	4
265	Pre-mRNA-processing factor 19 OS=Homo sapiens GN=PRPF19 PE=1 SV=1	PRP19_HUMAN	55 kDa	0.092	[]	0	4
357	D-3-phosphoglycerate dehydrogenase OS=Homo sapiens GN=PHGDH PE=1 SV=4	SERA_HUMAN	57 kDa	0.092	[]	0	4
372	Heterogeneous nuclear ribonucleoproteins C1/C2 OS=Homo sapiens GN=HNRNPC PE=1 SV=4	HNRPC_HUMAN	34 kDa	0.092	[]	0	4
363	Double-stranded RNA-binding protein Staufen homolog 1 OS=Homo sapiens GN=STAU1 PE=1 SV=2	STAU1_HUMAN	63 kDa	0.092	[]	0	4
263	Prohibitin-2 OS=Homo sapiens GN=PHB2 PE=1 SV=2	PHB2_HUMAN	33 kDa	0.092	[]	0	4
360	RNA-binding protein EWS OS=Homo sapiens GN=EWSR1 PE=1 SV=1	EWS_HUMAN	68 kDa	0.092	[]	0	4
376	Putative ATP-dependent RNA helicase DHX30 OS=Homo sapiens GN=DHX30 PE=1 SV=1	DHX30_HUMAN	134 kDa	0.092	[]	0	4
364	Importin subunit beta-1 OS=Homo sapiens GN=KPNB1 PE=1 SV=2	IMB1_HUMAN	97 kDa	0.092	[]	0	4
359	Histone H2B type 3-B OS=Homo sapiens GN=HIST3H2BB PE=1 SV=3	H2B3B_HUMAN	14 kDa	< 0.00010	1_Cont low, 2_Foxq1 high	0	4
361	Ras GTPase-activating protein-binding protein 2 OS=Homo sapiens GN=G3BP2 PE=1 SV=2	G3BP2_HUMAN	54 kDa	0.051	[]	0	4
367	RRP15-like protein OS=Homo sapiens GN=RRP15 PE=1 SV=2	RRP15_HUMAN	31 kDa	0.092	[]	0	4
259	DnaJ homolog subfamily A member 2 OS=Homo sapiens GN=DNAJA2 PE=1 SV=1	DNJA2_HUMAN	46 kDa	0.092	[]	0	4
273	Cleavage and polyadenylation specificity factor subunit 5 OS=Homo sapiens GN=NUDT21 PE=1 SV=1	CPSF5_HUMAN	26 kDa	0.092	[]	0	4
284	Zinc finger protein 768 OS=Homo sapiens GN=ZNF768 PE=1 SV=2	ZN768_HUMAN	60 kDa	0.092	[]	0	4
377	Serine/arginine-rich splicing factor 3 OS=Homo sapiens GN=SRSF3 PE=1 SV=1	SRSF3_HUMAN	19 kDa	0.092	[]	0	4
356	Tubulin beta-4A chain OS=Homo sapiens GN=TUBB4A PE=1 SV=2	TBB4A_HUMAN	50 kDa	< 0.00010	1_Cont low, 2_Foxq1 high	0	4
370	CCAAT/enhancer-binding protein beta OS=Homo sapiens GN=CEBPB PE=1 SV=2	CEBPB_HUMAN	36 kDa	0.092	[]	0	4
358	60S acidic ribosomal protein P1 OS=Homo sapiens GN=RPLP1 PE=1 SV=1	RLA1_HUMAN	12 kDa	0.028	1_Cont low, 2_Foxq1 high	0	4
371	DET1- and DDB1-associated protein 1 OS=Homo sapiens GN=DDA1 PE=1 SV=1	DDA1_HUMAN	12 kDa	0.092	[]	0	4
373	Paired box protein Pax-6 OS=Homo sapiens GN=PAX6 PE=1 SV=2	PAX6_HUMAN	47 kDa	0.092	[]	0	4
378	Serine/arginine-rich splicing factor 9 OS=Homo sapiens GN=SRSF9 PE=1 SV=1	SRSF9_HUMAN	26 kDa	0.092	[]	0	4
374	Partner of Y14 and mago OS=Homo sapiens GN=WIBG PE=1 SV=1	WIBG_HUMAN	23 kDa	0.092	[]	0	4
249	Caprin-1 OS=Homo sapiens GN=CAPRIN1 PE=1 SV=2	CAPR1_HUMAN	78 kDa	0.17	[]	0	3
345	Putative phospholipase B-like 2 OS=Homo sapiens GN=PLBD2 PE=1 SV=2	PLBL2_HUMAN	65 kDa	0.17	[]	0	3
348	Ras GTPase-activating protein-binding protein 1 OS=Homo sapiens GN=G3BP1 PE=1 SV=1	G3BP1_HUMAN	52 kDa	0.17	[]	0	3
267	Heterogeneous nuclear ribonucleoprotein A3 OS=Homo sapiens GN=HNRNPA3 PE=1 SV=2	ROA3_HUMAN	40 kDa	0.17	[]	0	3
268	Aminoacyl tRNA synthase complex-interacting multifunctional protein 1 OS=Homo sapiens GN=AIMP1 PE=1 SV=2	AIMP1_HUMAN	34 kDa	0.17	[]	0	3
347	Homeobox protein DLX-1 OS=Homo sapiens GN=DLX1 PE=2 SV=3	DLX1_HUMAN	27 kDa	0.17	[]	0	3
339	Exosome complex component MTR3 OS=Homo sapiens GN=EXOSC6 PE=1 SV=1	EXOS6_HUMAN	28 kDa	0.17	[]	0	3
343	Homeobox protein Hox-D11 OS=Homo sapiens GN=HOXD11 PE=3 SV=3	HXD11_HUMAN	35 kDa	0.17	[]	0	3
337	Transcription factor AP-1 OS=Homo sapiens GN=JUN PE=1 SV=2	JUN_HUMAN	36 kDa	0.17	[]	0	3
354	Nucleosome assembly protein 1-like 1 OS=Homo sapiens GN=NAP1L1 PE=1 SV=1	NP1L1_HUMAN	45 kDa	0.17	[]	0	3
341	Nucleolar protein 16 OS=Homo sapiens GN=NOP16 PE=1 SV=2	NOP16_HUMAN	21 kDa	0.17	[]	0	3
340	Enhancer of rudimentary homolog OS=Homo sapiens GN=ERH PE=1 SV=1	ERH_HUMAN	12 kDa	0.17	[]	0	3
334	Histone H2A.V OS=Homo sapiens GN=H2AFV PE=1 SV=3	H2AV_HUMAN (+1)	14 kDa	0.015	1_Cont low, 2_Foxq1 high	0	3
331	General transcription factor II-I OS=Homo sapiens GN=GTF2I PE=1 SV=2	GTF2I_HUMAN	112 kDa	0.17	[]	0	3
272	Poly(rC)-binding protein 2 OS=Homo sapiens GN=PCBP2 PE=1 SV=1	PCBP2_HUMAN	39 kDa	0.028	1_Cont low, 2_Foxq1 high	0	3
355	Replication protein A 70 kDa DNA-binding subunit OS=Homo sapiens GN=RPA1 PE=1 SV=2	RFA1_HUMAN	68 kDa	0.17	[]	0	3
278	Transcription elongation factor B polypeptide 1 OS=Homo sapiens GN=TCEB1 PE=1 SV=1	ELOC_HUMAN	12 kDa	0.17	[]	0	3
338	Lactoylglutathione lyase OS=Homo sapiens GN=GLO1 PE=1 SV=4	LGUL_HUMAN	21 kDa	0.17	[]	0	3
344	High mobility group protein HMGI-C OS=Homo sapiens GN=HMGA2 PE=1 SV=1	HMGA2_HUMAN	12 kDa	0.17	[]	0	3
353	Homeobox protein Hox-A5 OS=Homo sapiens GN=HOXA5 PE=1 SV=2	HXA5_HUMAN	29 kDa	0.17	[]	0	3
349	ATP synthase subunit d, mitochondrial OS=Homo sapiens GN=ATP5H PE=1 SV=3	ATP5H_HUMAN	18 kDa	0.17	[]	0	3
333	Splicing factor 3B subunit 6 OS=Homo sapiens GN=SF3B6 PE=1 SV=1	SF3B6_HUMAN	15 kDa	0.17	[]	0	3
332	Protein SCO2 homolog, mitochondrial OS=Homo sapiens GN=SCO2 PE=1 SV=3	SCO2_HUMAN	30 kDa	0.17	[]	0	3
297	Vimentin OS=Homo sapiens GN=VIM PE=1 SV=4	VIME_HUMAN	54 kDa	0.3	[]	0	2
245	Prolow-density lipoprotein receptor-related protein 1 OS=Homo sapiens GN=LRP1 PE=1 SV=2	LRP1_HUMAN	505 kDa	0.3	[]	0	2
281	Homeobox protein SIX4 OS=Homo sapiens GN=SIX4 PE=1 SV=2	SIX4_HUMAN	83 kDa	0.3	[]	0	2
314	Pre-mRNA-processing-splicing factor 8 OS=Homo sapiens GN=PRPF8 PE=1 SV=2	PRP8_HUMAN	274 kDa	0.3	[]	0	2
260	Cadherin EGF LAG seven-pass G-type receptor 2 OS=Homo sapiens GN=CELSR2 PE=1 SV=1	CELR2_HUMAN-DECOY	?	0.3	[]	0	2
312	mRNA turnover protein 4 homolog OS=Homo sapiens GN=MRTO4 PE=1 SV=2	MRT4_HUMAN	28 kDa	0.3	[]	0	2
280	S-phase kinase-associated protein 1 OS=Homo sapiens GN=SKP1 PE=1 SV=2	SKP1_HUMAN	19 kDa	0.3	[]	0	2
308	Small nuclear ribonucleoprotein-associated proteins B and B' OS=Homo sapiens GN=SNRPB PE=1 SV=2	RSMB_HUMAN	25 kDa	0.3	[]	0	2
271	Transcription factor E3 OS=Homo sapiens GN=TFE3 PE=1 SV=4	TFE3_HUMAN	62 kDa	0.3	[]	0	2
326	DNA damage-binding protein 1 OS=Homo sapiens GN=DDB1 PE=1 SV=1	DDB1_HUMAN	127 kDa	0.3	[]	0	2
330	Zinc finger CCCH-type antiviral protein 1 OS=Homo sapiens GN=ZC3HAV1 PE=1 SV=3	ZCCHV_HUMAN	101 kDa	0.3	[]	0	2
328	U2 small nuclear ribonucleoprotein B'' OS=Homo sapiens GN=SNRPB2 PE=1 SV=1	RU2B_HUMAN	25 kDa	0.3	[]	0	2
247	Claspin OS=Homo sapiens GN=CLSPN PE=1 SV=3	CLSPN_HUMAN	151 kDa	0.3	[]	0	2
309	UPF0568 protein C14orf166 OS=Homo sapiens GN=C14orf166 PE=1 SV=1	CN166_HUMAN	28 kDa	0.3	[]	0	2
302	Pre-B-cell leukemia transcription factor 2 OS=Homo sapiens GN=PBX2 PE=1 SV=2	PBX2_HUMAN	46 kDa	0.092	[]	0	2
303	Transcription factor MafG OS=Homo sapiens GN=MAFG PE=1 SV=1	MAFG_HUMAN	18 kDa	0.3	[]	0	2
296	RAD50-interacting protein 1 OS=Homo sapiens GN=RINT1 PE=1 SV=1	RINT1_HUMAN	91 kDa	0.3	[]	0	2
329	Small nuclear ribonucleoprotein Sm D2 OS=Homo sapiens GN=SNRPD2 PE=1 SV=1	SMD2_HUMAN	14 kDa	0.3	[]	0	2
327	NADH dehydrogenase [ubiquinone] 1 beta subcomplex subunit 4 OS=Homo sapiens GN=NDUFB4 PE=1 SV=3	NDUB4_HUMAN	15 kDa	0.3	[]	0	2
315	DNA-directed RNA polymerases I and III subunit RPAC2 OS=Homo sapiens GN=POLR1D PE=1 SV=1	RPAC2_HUMAN	15 kDa	0.3	[]	0	2
301	Homeobox protein SIX1 OS=Homo sapiens GN=SIX1 PE=1 SV=1	SIX1_HUMAN	32 kDa	0.028	1_Cont low, 2_Foxq1 high	0	2
298	Protein-L-isoaspartate(D-aspartate) O-methyltransferase OS=Homo sapiens GN=PCMT1 PE=1 SV=4	PIMT_HUMAN	25 kDa	0.3	[]	0	2
320	Heterogeneous nuclear ribonucleoprotein D-like OS=Homo sapiens GN=HNRNPDL PE=1 SV=3	HNRDL_HUMAN	46 kDa	0.092	[]	0	2
321	Homeobox protein Hox-A11 OS=Homo sapiens GN=HOXA11 PE=2 SV=2	HXA11_HUMAN	34 kDa	0.3	[]	0	2
322	Myosin light polypeptide 6 OS=Homo sapiens GN=MYL6 PE=1 SV=2	MYL6_HUMAN	17 kDa	0.3	[]	0	2
324	Protein Dr1 OS=Homo sapiens GN=DR1 PE=1 SV=1	NC2B_HUMAN	19 kDa	0.3	[]	0	2
323	NADH dehydrogenase [ubiquinone] iron-sulfur protein 3, mitochondrial OS=Homo sapiens GN=NDUFS3 PE=1 SV=1	NDUS3_HUMAN	30 kDa	0.3	[]	0	2
325	Upstream stimulatory factor 1 OS=Homo sapiens GN=USF1 PE=1 SV=1	USF1_HUMAN	34 kDa	0.3	[]	0	2
313	NADH dehydrogenase [ubiquinone] iron-sulfur protein 7, mitochondrial OS=Homo sapiens GN=NDUFS7 PE=1 SV=3	NDUS7_HUMAN	24 kDa	0.3	[]	0	2
311	Coiled-coil-helix-coiled-coil-helix domain-containing protein 2 OS=Homo sapiens GN=CHCHD2 PE=1 SV=1	CHCH2_HUMAN (+1)	16 kDa	0.3	[]	0	2
310	Probable serine carboxypeptidase CPVL OS=Homo sapiens GN=CPVL PE=1 SV=2	CPVL_HUMAN	54 kDa	0.3	[]	0	2
307	Isoleucine--tRNA ligase, cytoplasmic OS=Homo sapiens GN=IARS PE=1 SV=2	SYIC_HUMAN	145 kDa	0.3	[]	0	2
306	Hemopexin OS=Homo sapiens GN=HPX PE=1 SV=2	HEMO_HUMAN	52 kDa	0.3	[]	0	2
305	Splicing factor U2AF 65 kDa subunit OS=Homo sapiens GN=U2AF2 PE=1 SV=4	U2AF2_HUMAN	54 kDa	0.3	[]	0	2
304	Cyclic AMP-dependent transcription factor ATF-3 OS=Homo sapiens GN=ATF3 PE=1 SV=2	ATF3_HUMAN	21 kDa	0.3	[]	0	2
300	H/ACA ribonucleoprotein complex subunit 2 OS=Homo sapiens GN=NHP2 PE=1 SV=1	NHP2_HUMAN	17 kDa	0.3	[]	0	2
END OF FILE
