# Supplementary material for: FOXQ1 recruits the MLL complex to activate transcription of EMT and promote breast cancer metastasis
Source: Nat Commun. 2022 Nov 1;13:6548. doi: 10.1038/s41467-022-34239-z (PMC9626503; doi:10.1038/s41467-022-34239-z)
Supplement: Supplementary file 5 — Supplementary Data 2 [file 41467_2022_34239_MOESM5_ESM.xlsx]

## Sheet: Ext. data 2 - RNAseq FOXQ1vLACZ
HMLE/FOXQ1 vs. HMLE/LACZ differential expression analysis
up/down	name	RSEM.EdgeR.fold	log2fold	RSEM.EdgeR.p	log10p
down	42430	0.01	-6.64386	2.22e-15	14.6536
down	42434	0.56	-0.836501	0.00159	2.7986
down	42438	0.53	-0.915936	0.0398	1.40012
down	A2ML1	0	#NUM!	3.48e-51	50.4584
down	AARS	0.65	-0.621488	0.00343	2.46471
down	AASDHPPT	0.68	-0.556393	0.0383	1.4168
down	AATF	0.44	-1.18442	6.23e-10	9.20551
down	ABCA11P	0.14	-2.8365	0.000447	3.34969
down	ABCA12	0.03	-5.05889	8.92e-28	27.0496
down	ABCC4	0.59	-0.761213	0.0384	1.41567
down	ABHD12B	0.22	-2.18442	2.05e-08	7.68825
down	ABLIM1	0.01	-6.64386	3.34e-115	114.476
down	ABRACL	0.26	-1.94342	1.45e-07	6.83863
down	ABT1	0.57	-0.810966	0.000545	3.2636
down	ABTB2	0.3	-1.73697	6.18e-08	7.20901
down	AC003043.2	0.26	-1.94342	0.00742	2.1296
down	AC004797.1	0.24	-2.05889	3.5e-07	6.45593
down	AC004889.1	0.1	-3.32193	0.00127	2.8962
down	AC005682.5	0.2	-2.32193	0.00192	2.7167
down	AC006262.5	0.08	-3.64386	4.16e-06	5.38091
down	AC007879.7	0.41	-1.2863	0.00144	2.84164
down	AC008865.1	0.13	-2.94342	0.00277	2.55752
down	AC010441.1	0.11	-3.18442	6.93e-23	22.1593
down	AC011558.5	0.53	-0.915936	0.000536	3.27084
down	AC016735.2	0.09	-3.47393	1.43e-13	12.8447
down	AC022596.6	0.08	-3.64386	9.5e-06	5.02228
down	AC026806.2	0.26	-1.94342	0.0203	1.6925
down	AC093734.13	0.13	-2.94342	0.000179	3.74715
down	AC099522.1	0.19	-2.39593	9.71e-16	15.0128
down	AC103965.1	0.48	-1.05889	4.6e-05	4.33724
down	AC124789.1	0.34	-1.55639	0.000485	3.31426
down	ACD	0.53	-0.915936	1.09e-05	4.96257
down	ACER3	0.66	-0.599462	0.0181	1.74232
down	ACOT11	0.47	-1.08927	0.0112	1.95078
down	ACTL6A	0.67	-0.577767	0.0119	1.92445
down	ADAM15	0.71	-0.494109	0.0235	1.62893
down	ADAM19	0.47	-1.08927	3.36e-07	6.47366
down	ADAM8	0.07	-3.8365	6.53e-60	59.1851
down	ADAMTS1	0.31	-1.68966	5.6e-08	7.25181
down	ADAP1	0.01	-6.64386	1.06e-24	23.9747
down	ADCK2	0.47	-1.08927	0.00015	3.82391
down	ADCY7	0.09	-3.47393	6.15e-11	10.2111
down	ADD2	0.02	-5.64386	2.17e-25	24.6635
down	ADIPOR1	0.59	-0.761213	8.24e-05	4.08407
down	ADM2	0.23	-2.12029	0.00484	2.31515
down	ADPRH	0.24	-2.05889	0.0409	1.38828
down	ADRA1B	0.37	-1.4344	3.67e-06	5.43533
down	ADRB2	0.2	-2.32193	1.98e-22	21.7033
down	ADSS	0.39	-1.35845	4.96e-05	4.30452
down	ADTRP	0.04	-4.64386	1.98e-16	15.7033
down	AFAP1L2	0.28	-1.8365	1.36e-18	17.8665
down	AFG3L1P	0.56	-0.836501	0.0226	1.64589
down	AFG3L2	0.52	-0.943416	7.65e-06	5.11634
down	AGAP2	0.14	-2.8365	2.67e-07	6.57349
down	AGL	0.47	-1.08927	2.56e-05	4.59176
down	AGMAT	0.36	-1.47393	0.00154	2.81248
down	AGPAT2	0.57	-0.810966	0.000103	3.98716
down	AGPAT9	0.1	-3.32193	1.73e-19	18.762
down	AGTRAP	0.6	-0.736966	0.000735	3.13371
down	AHCTF1	0.67	-0.577767	0.00793	2.10073
down	AHCY	0.44	-1.18442	1.16e-10	9.93554
down	AHCYL2	0.55	-0.862496	0.0266	1.57512
down	AHSA1	0.58	-0.785875	3.6e-05	4.4437
down	AIG1	0.52	-0.943416	0.000792	3.10127
down	AIM1	0.5	-1	5.07e-07	6.29499
down	AIM1L	0.08	-3.64386	5.39e-21	20.2684
down	AIMP2	0.56	-0.836501	0.000176	3.75449
down	AK2	0.65	-0.621488	0.00152	2.81816
down	AKAP1	0.49	-1.02915	4.12e-07	6.3851
down	AKTIP	0.37	-1.4344	0.000168	3.77469
down	AL034548.1	0.52	-0.943416	0.0209	1.67985
down	AL161668.12	0.04	-4.64386	8.46e-14	13.0726
down	AL391137.1	0.08	-3.64386	0.00183	2.73755
down	AL603965.1	0.13	-2.94342	5.54e-12	11.2565
down	ALDH1A3	0.01	-6.64386	3.17e-151	150.499
down	ALDH1B1	0.51	-0.971431	5.08e-06	5.29414
down	ALKBH2	0.54	-0.888969	0.0222	1.65365
down	ALOX12P2	0.01	-6.64386	3.86e-08	7.41341
down	ALOXE3	0.07	-3.8365	4.29e-19	18.3675
down	ALS2CL	0.11	-3.18442	5.53e-16	15.2573
down	AMIGO2	0.16	-2.64386	1.34e-18	17.8729
down	AMMECR1	0.57	-0.810966	0.000856	3.06753
down	AMOTL1	0.52	-0.943416	1.59e-06	5.7986
down	ANAPC15	0.65	-0.621488	0.00376	2.42481
down	ANGEL1	0.62	-0.68966	0.0453	1.3439
down	ANK3	0.06	-4.05889	9.25e-12	11.0339
down	ANKRD13B	0.36	-1.47393	2.35e-09	8.62893
down	ANKRD18A	0.03	-5.05889	2.14e-09	8.66959
down	ANKRD2	0.01	-6.64386	1.27e-16	15.8962
down	ANKRD22	0.03	-5.05889	8.99e-15	14.0462
down	ANKRD27	0.56	-0.836501	7.34e-05	4.1343
down	ANKRD5	0.03	-5.05889	1.14e-17	16.9431
down	ANKRD65	0.37	-1.4344	0.00195	2.70997
down	ANKS1A	0.57	-0.810966	0.00106	2.97469
down	ANO1	0	#NUM!	2.88e-146	145.541
down	ANO9	0.01	-6.64386	4.61e-24	23.3363
down	ANXA11	0.58	-0.785875	2.85e-05	4.54516
down	ANXA3	0.08	-3.64386	1.31e-67	66.8827
down	ANXA8	0.4	-1.32193	7.53e-12	11.1232
down	ANXA8L1	0.17	-2.55639	1.48e-11	10.8297
down	ANXA8L2	0.19	-2.39593	4.81e-25	24.3179
down	AP1G2	0.38	-1.39593	2.74e-12	11.5622
down	AP1M2	0	#NUM!	2.85e-150	149.545
down	APIP	0.57	-0.810966	0.0274	1.56225
down	APOA1BP	0.69	-0.535332	0.0156	1.80688
down	APOPT1	0.6	-0.736966	0.0351	1.45469
down	APPL1	0.49	-1.02915	4.23e-06	5.37366
down	APTX	0.63	-0.666576	0.00333	2.47756
down	AQP3	0.02	-5.64386	1.95e-85	84.71
down	ARAP2	0	#NUM!	7.85e-30	29.1051
down	AREG	0.01	-6.64386	2.57e-125	124.59
down	ARFRP1	0.7	-0.514573	0.0286	1.54363
down	ARG2	0.21	-2.25154	1.07e-13	12.9706
down	ARHGAP25	0.07	-3.8365	1.8e-12	11.7447
down	ARHGAP27	0.16	-2.64386	3.75e-24	23.426
down	ARHGAP39	0.54	-0.888969	0.00847	2.07212
down	ARHGAP42	0.06	-4.05889	3.89e-05	4.41005
down	ARHGAP5	0.55	-0.862496	0.000357	3.44733
down	ARHGAP8	0.01	-6.64386	1.21e-36	35.9172
down	ARHGEF16	0.2	-2.32193	2.38e-18	17.6234
down	ARHGEF19	0.44	-1.18442	0.00407	2.39041
down	ARHGEF3	0.12	-3.05889	1.84e-29	28.7352
down	ARHGEF35	0.17	-2.55639	1.46e-11	10.8356
down	ARHGEF37	0.31	-1.68966	3.75e-06	5.42597
down	ARHGEF4	0.55	-0.862496	0.00595	2.22548
down	ARHGEF5	0.23	-2.12029	5.03e-20	19.2984
down	ARID3B	0.31	-1.68966	6.04e-06	5.21896
down	ARL4C	0.35	-1.51457	6.06e-11	10.2175
down	ARL6	0.36	-1.47393	0.0252	1.5986
down	ARL8A	0.62	-0.68966	0.00162	2.79048
down	ARMC1	0.57	-0.810966	0.00055	3.25964
down	ARMC10	0.6	-0.736966	0.00788	2.10347
down	ARMC6	0.65	-0.621488	0.00319	2.49621
down	ARNTL2	0.52	-0.943416	3.03e-06	5.51856
down	ARPC5L	0.54	-0.888969	0.000112	3.95078
down	ARRDC1	0.52	-0.943416	3.63e-06	5.44009
down	ARTN	0.07	-3.8365	9.12e-62	61.04
down	ASAH2	0.33	-1.59946	0.0452	1.34486
down	ASAH2B	0.28	-1.8365	0.000906	3.04287
down	ASB13	0.53	-0.915936	0.00077	3.11351
down	ASB9	0.03	-5.05889	5.68e-08	7.24565
down	ASNS	0.57	-0.810966	0.000127	3.8962
down	ATAD1	0.55	-0.862496	0.00236	2.62709
down	ATAD3B	0.49	-1.02915	1.87e-06	5.72816
down	ATF3	0.08	-3.64386	1.05e-21	20.9788
down	ATF4	0.51	-0.971431	4.38e-07	6.35853
down	ATG4C	0.39	-1.35845	0.00243	2.61439
down	ATG4D	0.64	-0.643856	0.0173	1.76195
down	ATL2	0.41	-1.2863	2.87e-07	6.54212
down	ATP13A3	0.59	-0.761213	0.000162	3.79048
down	ATP1B1	0.66	-0.599462	0.00832	2.07988
down	ATP1B3	0.67	-0.577767	0.0113	1.94692
down	ATP2A2	0.69	-0.535332	0.00724	2.14026
down	ATP2C2	0.08	-3.64386	5.93e-06	5.22695
down	ATP5B	0.64	-0.643856	0.00106	2.97469
down	ATP5D	0.66	-0.599462	0.00255	2.59346
down	ATP5F1	0.55	-0.862496	0.000109	3.96257
down	ATP6V0A2	0.6	-0.736966	0.0191	1.71897
down	ATP6V0B	0.38	-1.39593	9.3e-13	12.0315
down	ATP6V1G1	0.61	-0.713119	0.00192	2.7167
down	ATP6V1H	0.64	-0.643856	0.00613	2.21254
down	ATP8A2	0.01	-6.64386	6.16e-24	23.2104
down	ATP8B1	0.29	-1.78588	2.27e-11	10.644
down	ATP9A	0.23	-2.12029	8.6e-08	7.0655
down	AUP1	0.65	-0.621488	0.00164	2.78516
down	AURKA	0.67	-0.577767	0.012	1.92082
down	AURKB	0.5	-1	2.56e-07	6.59176
down	AUTS2	0.01	-6.64386	1.03e-23	22.9872
down	AVEN	0.57	-0.810966	0.0215	1.66756
down	AXIN1	0.52	-0.943416	4.55e-06	5.34199
down	AZIN1	0.56	-0.836501	1.14e-05	4.9431
down	B3GNT3	0.03	-5.05889	4.31e-41	40.3655
down	B3GNT4	0.17	-2.55639	0.00239	2.6216
down	B3GNT7	0.07	-3.8365	3.32e-05	4.47886
down	B4GALNT3	0.01	-6.64386	2.22e-08	7.65365
down	B4GALNT4	0.24	-2.05889	5.66e-05	4.24718
down	B4GALT3	0.59	-0.761213	0.000289	3.5391
down	B4GALT5	0.59	-0.761213	0.000161	3.79317
down	BACE2	0.3	-1.73697	9.17e-19	18.0376
down	BACH2	0.4	-1.32193	0.0494	1.30627
down	BAG3	0.66	-0.599462	0.00285	2.54516
down	BAG5	0.57	-0.810966	0.00136	2.86646
down	BAIAP2L1	0.14	-2.8365	9.98e-41	40.0009
down	BAIAP2L2	0.23	-2.12029	4.8e-08	7.31876
down	BARX2	0	#NUM!	4.65e-15	14.3325
down	BAZ1A	0.44	-1.18442	2.5e-09	8.60206
down	BCAM	0.1	-3.32193	1.26e-60	59.8996
down	BCAP31	0.57	-0.810966	1.22e-05	4.91364
down	BCL2L2	0.59	-0.761213	0.00428	2.36856
down	BDH1	0.61	-0.713119	0.00802	2.09583
down	BDKRB1	0.18	-2.47393	0.00399	2.39903
down	BDKRB2	0.29	-1.78588	1.12e-07	6.95078
down	BEND3	0.46	-1.12029	0.000271	3.56703
down	BEST4	0.09	-3.47393	0.00641	2.19314
down	BHLHE40	0.42	-1.25154	2.12e-10	9.67366
down	BID	0.64	-0.643856	0.00494	2.30627
down	BIK	0.01	-6.64386	9.19e-27	26.0367
down	BIRC3	0.36	-1.47393	2.77e-06	5.55752
down	BLCAP	0.66	-0.599462	0.00405	2.39254
down	BLOC1S3	0.63	-0.666576	0.0484	1.31515
down	BMP2	0.03	-5.05889	1.27e-19	18.8962
down	BMS1	0.61	-0.713119	0.000354	3.451
down	BOP1	0.51	-0.971431	2.17e-05	4.66354
down	BRD7	0.69	-0.535332	0.0271	1.56703
down	BRI3BP	0.3	-1.73697	1.56e-17	16.8069
down	BRIX1	0.38	-1.39593	1.9e-08	7.72125
down	BRMS1	0.57	-0.810966	6.76e-05	4.17005
down	BROX	0.68	-0.556393	0.0447	1.34969
down	BSPRY	0	#NUM!	2.92e-45	44.5346
down	BTBD11	0.14	-2.8365	6.42e-17	16.1925
down	BTF3	0.59	-0.761213	0.000321	3.49349
down	BTG2	0.48	-1.05889	0.00022	3.65758
down	BTG3	0.62	-0.68966	0.0358	1.44612
down	BYSL	0.55	-0.862496	2.2e-05	4.65758
down	BZW2	0.55	-0.862496	7.07e-05	4.15058
down	C10orf10	0.63	-0.666576	0.0232	1.63451
down	C10orf2	0.54	-0.888969	0.000229	3.64016
down	C10orf47	0.17	-2.55639	1.17e-37	36.9318
down	C10orf55	0.1	-3.32193	4.52e-06	5.34486
down	C10orf91	0.01	-6.64386	0.0129	1.88941
down	C10orf95	0.02	-5.64386	3.41e-06	5.46725
down	C11orf48	0.7	-0.514573	0.0292	1.53462
down	C12orf29	0.46	-1.12029	0.000745	3.12784
down	C12orf45	0.25	-2	9.73e-08	7.01189
down	C12orf66	0.38	-1.39593	0.00343	2.46471
down	C12orf73	0.47	-1.08927	0.0101	1.99568
down	C14orf166	0.57	-0.810966	0.000942	3.02595
down	C15orf39	0.7	-0.514573	0.0266	1.57512
down	C15orf61	0.46	-1.12029	0.0299	1.52433
down	C16orf74	0.44	-1.18442	2.14e-08	7.66959
down	C16orf80	0.7	-0.514573	0.0255	1.59346
down	C17orf58	0.43	-1.21759	0.0222	1.65365
down	C17orf76-AS1	0.64	-0.643856	0.000991	3.00393
down	C17orf89	0.62	-0.68966	0.0179	1.74715
down	C18orf21	0.49	-1.02915	0.0177	1.75203
down	C18orf25	0.62	-0.68966	0.0168	1.77469
down	C18orf8	0.6	-0.736966	0.00847	2.07212
down	C19orf21	0	#NUM!	7.57e-120	119.121
down	C19orf33	0.46	-1.12029	8.83e-09	8.05404
down	C1orf106	0.02	-5.64386	1.93e-95	94.7144
down	C1orf116	0.01	-6.64386	1.68e-124	123.775
down	C1orf122	0.6	-0.736966	0.000443	3.3536
down	C1orf170	0.02	-5.64386	4.99e-13	12.3019
down	C1orf172	0.05	-4.32193	7.82e-42	41.1068
down	C1orf198	0.41	-1.2863	0.000166	3.77989
down	C1orf210	0.01	-6.64386	1.84e-12	11.7352
down	C1orf61	0.05	-4.32193	0.0385	1.41454
down	C1orf74	0.4	-1.32193	0.000177	3.75203
down	C1QBP	0.44	-1.18442	2.96e-10	9.52871
down	C20orf27	0.67	-0.577767	0.00775	2.1107
down	C21orf59	0.45	-1.152	9.57e-05	4.01909
down	C21orf7	0.2	-2.32193	0.00012	3.92082
down	C2CD4D	0.17	-2.55639	0.0301	1.52143
down	C2orf15	0.64	-0.643856	0.00351	2.45469
down	C2orf47	0.53	-0.915936	0.00323	2.4908
down	C2orf54	0.02	-5.64386	1.66e-06	5.77989
down	C3orf52	0.32	-1.64386	0.00127	2.8962
down	C4orf32	0.41	-1.2863	0.00532	2.27409
down	C5orf28	0.43	-1.21759	0.0431	1.36552
down	C6orf108	0.69	-0.535332	0.0381	1.41908
down	C6orf132	0.27	-1.88897	1.91e-20	19.719
down	C6orf136	0.59	-0.761213	0.00277	2.55752
down	C6orf228	0.41	-1.2863	7.55e-05	4.12205
down	C7orf29	0.11	-3.18442	1.79e-06	5.74715
down	C8orf42	0.38	-1.39593	0.00635	2.19723
down	C8orf47	0.06	-4.05889	0.000775	3.1107
down	C8orf59	0.44	-1.18442	6.87e-07	6.16304
down	C8orf73	0.1	-3.32193	7.5e-23	22.1249
down	C9orf114	0.66	-0.599462	0.00708	2.14997
down	C9orf123	0.57	-0.810966	0.0014	2.85387
down	C9orf169	0.15	-2.73697	3.79e-12	11.4214
down	C9orf43	0.06	-4.05889	0.0469	1.32883
down	CA13	0.32	-1.64386	0.000725	3.13966
down	CA2	0.01	-6.64386	5.78e-61	60.2381
down	CA9	0.39	-1.35845	3.45e-11	10.4622
down	CAB39	0.49	-1.02915	1e-07	7
down	CACHD1	0.35	-1.51457	0.000225	3.64782
down	CACUL1	0.63	-0.666576	0.00162	2.79048
down	CADM1	0.51	-0.971431	0.000108	3.96658
down	CADM4	0.2	-2.32193	2.6e-12	11.585
down	CALB1	0.34	-1.55639	0.00444	2.35262
down	CALB2	0	#NUM!	3e-22	21.5229
down	CALML3	0.05	-4.32193	2.14e-06	5.66959
down	CALML5	0	#NUM!	1.76e-12	11.7545
down	CAMSAP2	0.66	-0.599462	0.00601	2.22113
down	CAMSAP3	0	#NUM!	1.71e-56	55.767
down	CAPN1	0.37	-1.4344	9.24e-14	13.0343
down	CARD10	0.63	-0.666576	0.00308	2.51145
down	CARD16	0.03	-5.05889	0.000361	3.44249
down	CARS	0.51	-0.971431	2.83e-06	5.54821
down	CASP1	0.06	-4.05889	4.86e-14	13.3134
down	CASP14	0.06	-4.05889	2.15e-11	10.6676
down	CASP4	0.38	-1.39593	3.99e-10	9.39903
down	CAST	0.69	-0.535332	0.0123	1.91009
down	CASZ1	0.39	-1.35845	3.81e-07	6.41908
down	CAV2	0.51	-0.971431	3.04e-05	4.51713
down	CBFB	0.69	-0.535332	0.0261	1.58336
down	CBS	0.52	-0.943416	0.000491	3.30892
down	CBWD5	0.47	-1.08927	4.66e-05	4.33161
down	CBWD6	0.66	-0.599462	0.0458	1.33913
down	CCDC113	0.15	-2.73697	1.01e-08	7.99568
down	CCDC120	0.23	-2.12029	9.82e-17	16.0079
down	CCDC24	0.49	-1.02915	0.0108	1.96658
down	CCDC6	0.67	-0.577767	0.00793	2.10073
down	CCDC64	0.01	-6.64386	1.18e-13	12.9281
down	CCDC64B	0.01	-6.64386	2.46e-20	19.6091
down	CCDC69	0.39	-1.35845	9.63e-09	8.01637
down	CCDC86	0.42	-1.25154	9.27e-11	10.0329
down	CCDC88C	0.02	-5.64386	3.19e-05	4.49621
down	CCDC90A	0.59	-0.761213	0.0242	1.61618
down	CCDC94	0.7	-0.514573	0.0418	1.37882
down	CCL20	0.12	-3.05889	0.00162	2.79048
down	CCNA1	0.01	-6.64386	8.11e-20	19.091
down	CCNB1IP1	0.63	-0.666576	0.0146	1.83565
down	CCND2	0	#NUM!	4.78e-157	156.321
down	CCNE1	0.08	-3.64386	1.01e-11	10.9957
down	CCNH	0.47	-1.08927	6.88e-05	4.16241
down	CCNJ	0.44	-1.18442	0.00204	2.69037
down	CCNJL	0.04	-4.64386	1.25e-37	36.9031
down	CCNO	0.23	-2.12029	6.22e-06	5.20621
down	CCT2	0.51	-0.971431	5.41e-07	6.2668
down	CCT3	0.62	-0.68966	0.000408	3.38934
down	CCT4	0.68	-0.556393	0.00769	2.11407
down	CCT5	0.63	-0.666576	0.00148	2.82974
down	CCT6A	0.68	-0.556393	0.0107	1.97062
down	CCZ1B	0.58	-0.785875	0.00978	2.00966
down	CD24P4	0.02	-5.64386	1.59e-85	84.7986
down	CD3EAP	0.25	-2	9.27e-14	13.0329
down	CD44	0.59	-0.761213	6.97e-05	4.15677
down	CD55	0.51	-0.971431	3.67e-05	4.43533
down	CD70	0.27	-1.88897	3.01e-11	10.5214
down	CD86	0.11	-3.18442	0.0406	1.39147
down	CD9	0.29	-1.78588	9.97e-16	15.0013
down	CDA	0.23	-2.12029	5.2e-29	28.284
down	CDC14B	0.3	-1.73697	2.48e-06	5.60555
down	CDC25A	0.66	-0.599462	0.00929	2.03198
down	CDC37L1	0.45	-1.152	0.0146	1.83565
down	CDC42BPG	0.17	-2.55639	6.07e-17	16.2168
down	CDC42SE1	0.42	-1.25154	3.71e-11	10.4306
down	CDC42SE2	0.59	-0.761213	0.0118	1.92812
down	CDCA4	0.53	-0.915936	4.27e-06	5.36957
down	CDH1	0	#NUM!	2.23e-203	202.652
down	CDH3	0	#NUM!	6e-248	247.222
down	CDK14	0.07	-3.8365	1.56e-09	8.80688
down	CDK5R1	0.37	-1.4344	0.000745	3.12784
down	CDK5RAP1	0.61	-0.713119	0.000564	3.24872
down	CDK6	0.34	-1.55639	4.53e-14	13.3439
down	CDK7	0.36	-1.47393	2.09e-10	9.67985
down	CDK8	0.66	-0.599462	0.0475	1.32331
down	CDKN1A	0.55	-0.862496	4.74e-06	5.32422
down	CDS1	0.07	-3.8365	4.82e-26	25.317
down	CDSN	0.06	-4.05889	2.31e-06	5.63639
down	CDYL	0.57	-0.810966	0.000226	3.64589
down	CEACAM6	0	#NUM!	2.49e-11	10.6038
down	CEBPA	0.18	-2.47393	0.000101	3.99568
down	CEBPB	0.7	-0.514573	0.0205	1.68825
down	CEBPG	0.49	-1.02915	2.36e-05	4.62709
down	CELSR2	0.43	-1.21759	4.66e-06	5.33161
down	CEPT1	0.52	-0.943416	0.0177	1.75203
down	CERS2	0.71	-0.494109	0.0165	1.78252
down	CERS4	0.41	-1.2863	0.028	1.55284
down	CES1	0.02	-5.64386	1.87e-21	20.7282
down	CGN	0.18	-2.47393	1.26e-18	17.8996
down	CGREF1	0.03	-5.05889	5.45e-08	7.2636
down	CHAC1	0.04	-4.64386	2.42e-45	44.6162
down	CHD1	0.64	-0.643856	0.00408	2.38934
down	CHDH	0.05	-4.32193	0.0209	1.67985
down	CHMP1B	0.66	-0.599462	0.0157	1.8041
down	CHMP4C	0.01	-6.64386	4.23e-70	69.3737
down	CHORDC1	0.32	-1.64386	9.12e-11	10.04
down	CHPF	0.32	-1.64386	2.93e-17	16.5331
down	CHRNA5	0.42	-1.25154	0.0224	1.64975
down	CHRNB1	0.1	-3.32193	8.04e-38	37.0947
down	CHST11	0.13	-2.94342	2.06e-40	39.6861
down	CHST15	0.67	-0.577767	0.0352	1.45346
down	CIAPIN1	0.57	-0.810966	5.29e-05	4.27654
down	CIRH1A	0.45	-1.152	1.08e-09	8.96658
down	CISH	0.17	-2.55639	4.74e-05	4.32422
down	CKB	0.38	-1.39593	0.00169	2.77211
down	CKMT1A	0	#NUM!	7.25e-125	124.14
down	CKMT1B	0.01	-6.64386	7.35e-120	119.134
down	CLCA2	0.04	-4.64386	6.63e-13	12.1785
down	CLCF1	0.35	-1.51457	1.01e-06	5.99568
down	CLDN1	0.05	-4.32193	2.49e-50	49.6038
down	CLDN12	0.34	-1.55639	2.8e-06	5.55284
down	CLDN4	0.03	-5.05889	5.07e-88	87.295
down	CLDN7	0.02	-5.64386	7.09e-104	103.149
down	CLTA	0.7	-0.514573	0.0219	1.65956
down	CLTB	0.52	-0.943416	3.13e-07	6.50446
down	CMAS	0.55	-0.862496	0.00346	2.46092
down	CMIP	0.63	-0.666576	0.00171	2.767
down	CMTM4	0.46	-1.12029	2.18e-06	5.66154
down	CMTM7	0.48	-1.05889	4.45e-06	5.35164
down	CNIH4	0.71	-0.494109	0.0427	1.36957
down	CNKSR1	0.14	-2.8365	4.6e-19	18.3372
down	CNKSR3	0.32	-1.64386	0.00303	2.51856
down	CNN2	0.6	-0.736966	0.000267	3.57349
down	CNTN1	0	#NUM!	3.81e-13	12.4191
down	CNTN3	0.02	-5.64386	3.08e-09	8.51145
down	CNTNAP2	0.01	-6.64386	4.68e-58	57.3298
down	CNTNAP3	0.23	-2.12029	0.000857	3.06702
down	COA6	0.62	-0.68966	0.0489	1.31069
down	COBL	0.05	-4.32193	4.82e-06	5.31695
down	COBLL1	0.54	-0.888969	0.00318	2.49757
down	COG5	0.66	-0.599462	0.00504	2.29757
down	COL17A1	0	#NUM!	5.6e-194	193.252
down	COL22A1	0.05	-4.32193	4.6e-07	6.33724
down	COL27A1	0.08	-3.64386	6.38e-23	22.1952
down	COL4A3BP	0.62	-0.68966	0.0149	1.82681
down	COMMD5	0.69	-0.535332	0.0489	1.31069
down	COMTD1	0.18	-2.47393	3.8e-18	17.4202
down	COQ9	0.59	-0.761213	0.000245	3.61083
down	CORO1A	0.21	-2.25154	3.58e-21	20.4461
down	CORO2A	0.45	-1.152	2.31e-07	6.63639
down	CORO6	0.22	-2.18442	9.94e-06	5.00261
down	COX10	0.51	-0.971431	7.19e-05	4.14327
down	COX17	0.44	-1.18442	0.000388	3.41117
down	COX4I1	0.71	-0.494109	0.0288	1.54061
down	CPE	0.24	-2.05889	0.0481	1.31785
down	CPNE3	0.67	-0.577767	0.0045	2.34679
down	CRABP2	0.18	-2.47393	4.56e-33	32.341
down	CREG1	0.3	-1.73697	1e-14	14
down	CRHR1-IT1	0.46	-1.12029	0.00558	2.25337
down	CRLF3	0.42	-1.25154	1.1e-05	4.95861
down	CRLS1	0.66	-0.599462	0.0389	1.41005
down	CRNKL1	0.57	-0.810966	0.00149	2.82681
down	CRX	0.36	-1.47393	0.00855	2.06803
down	CRYAB	0.33	-1.59946	0.0022	2.65758
down	CSF1R	0.09	-3.47393	3.2e-06	5.49485
down	CSF2	0	#NUM!	1.78e-19	18.7496
down	CSF3	0.33	-1.59946	1.78e-08	7.74958
down	CSNK1A1	0.66	-0.599462	0.00281	2.55129
down	CSNK2A2	0.6	-0.736966	0.000242	3.61618
down	CST6	0.46	-1.12029	1.14e-05	4.9431
down	CSTA	0.14	-2.8365	6.82e-28	27.1662
down	CSTF2	0.58	-0.785875	0.000249	3.6038
down	CTA-204B4.6	0.54	-0.888969	2.06e-05	4.68613
down	CTAGE8	0.17	-2.55639	5.91e-05	4.22841
down	CTB-89H12.4	0.58	-0.785875	0.0416	1.38091
down	CTC-210G5.1	0.11	-3.18442	7e-11	10.1549
down	CTD-2008A1.2	0.48	-1.05889	0.0381	1.41908
down	CTD-2021J15.2	0.02	-5.64386	7.34e-08	7.1343
down	CTD-2058B24.2	0.05	-4.32193	2.55e-17	16.5935
down	CTD-2354A18.1	0.08	-3.64386	2.41e-32	31.618
down	CTD-3099C6.9	0.3	-1.73697	0.0112	1.95078
down	CTH	0.09	-3.47393	4.02e-19	18.3958
down	CTNND1	0.7	-0.514573	0.0129	1.88941
down	CTPS1	0.6	-0.736966	0.000185	3.73283
down	CTSC	0.08	-3.64386	3.89e-71	70.4101
down	CTSL2	0.11	-3.18442	9.65e-35	34.0155
down	CTSS	0.09	-3.47393	4.16e-07	6.38091
down	CWF19L1	0.68	-0.556393	0.0177	1.75203
down	CXADR	0.14	-2.8365	0.00064	3.19382
down	CXCL1	0.08	-3.64386	1.87e-43	42.7282
down	CXCL16	0.05	-4.32193	1.74e-74	73.7595
down	CXCL3	0.1	-3.32193	1.25e-07	6.90309
down	CXorf26	0.46	-1.12029	8.08e-05	4.09259
down	CXorf38	0.56	-0.836501	0.0288	1.54061
down	CXorf49	0.01	-6.64386	1.41e-15	14.8508
down	CXorf49B	0.01	-6.64386	1.42e-15	14.8477
down	CXorf56	0.58	-0.785875	0.00253	2.59688
down	CXorf57	0.2	-2.32193	0.000437	3.35952
down	CYB561	0.38	-1.39593	3.26e-10	9.48678
down	CYB5R1	0.46	-1.12029	1.39e-07	6.85699
down	CYB5R4	0.57	-0.810966	0.0155	1.80967
down	CYC1	0.61	-0.713119	0.000415	3.38195
down	CYGB	0.45	-1.152	0.00486	2.31336
down	CYP1A1	0.03	-5.05889	3.21e-16	15.4935
down	CYP26B1	0.05	-4.32193	5.31e-09	8.27491
down	CYP27B1	0.26	-1.94342	7.67e-15	14.1152
down	CYP4F11	0.09	-3.47393	1.36e-12	11.8665
down	CYSTM1	0.36	-1.47393	2.04e-10	9.69037
down	DAAM1	0.36	-1.47393	2.31e-06	5.63639
down	DAB2IP	0.32	-1.64386	3.38e-17	16.4711
down	DANCR	0.61	-0.713119	0.00178	2.74958
down	DAP3	0.66	-0.599462	0.00651	2.18642
down	DAPP1	0	#NUM!	2.86e-46	45.5436
down	DBNDD1	0.31	-1.68966	1.22e-06	5.91364
down	DBNDD2	0.28	-1.8365	1.51e-17	16.821
down	DCAF12	0.65	-0.621488	0.00323	2.4908
down	DCAF4	0.53	-0.915936	0.0191	1.71897
down	DCBLD2	0.68	-0.556393	0.00664	2.17783
down	DCTPP1	0.45	-1.152	6.31e-09	8.19997
down	DCUN1D5	0.4	-1.32193	1.06e-11	10.9747
down	DDI2	0.56	-0.836501	0.000361	3.44249
down	DDIT4	0.5	-1	6.1e-05	4.21467
down	DDR1	0.17	-2.55639	1.5e-40	39.8239
down	DDRGK1	0.53	-0.915936	9.15e-06	5.03858
down	DDX10	0.64	-0.643856	0.00975	2.011
down	DDX18	0.53	-0.915936	1.39e-05	4.85699
down	DDX21	0.34	-1.55639	7.2e-17	16.1427
down	DDX27	0.59	-0.761213	0.00021	3.67778
down	DDX28	0.43	-1.21759	3.43e-06	5.46471
down	DDX31	0.5	-1	0.000138	3.86012
down	DDX47	0.54	-0.888969	0.000189	3.72354
down	DDX49	0.68	-0.556393	0.0104	1.98297
down	DDX55	0.66	-0.599462	0.0259	1.5867
down	DDX56	0.66	-0.599462	0.00626	2.20343
down	DDX58	0.31	-1.68966	9.58e-10	9.01863
down	DDX59	0.52	-0.943416	0.0158	1.80134
down	DDX60	0.32	-1.64386	0.000145	3.83863
down	DEDD2	0.7	-0.514573	0.0496	1.30452
down	DEF6	0.33	-1.59946	7.74e-10	9.11126
down	DENND1C	0.04	-4.64386	1.39e-07	6.85699
down	DENND2C	0.3	-1.73697	0.00059	3.22915
down	DENND2D	0.07	-3.8365	2.72e-09	8.56543
down	DEPDC1B	0.46	-1.12029	3.06e-06	5.51428
down	DERL1	0.71	-0.494109	0.0237	1.62525
down	DGKE	0.36	-1.47393	2.7e-05	4.56864
down	DHRS3	0.01	-6.64386	1.58e-78	77.8013
down	DHRS7	0.54	-0.888969	0.000555	3.25571
down	DHRS7B	0.54	-0.888969	0.000424	3.37263
down	DHTKD1	0.66	-0.599462	0.0167	1.77728
down	DHX33	0.65	-0.621488	0.0061	2.21467
down	DHX34	0.6	-0.736966	0.00287	2.54212
down	DHX37	0.49	-1.02915	1.16e-06	5.93554
down	DIAPH1	0.55	-0.862496	6.57e-05	4.18243
down	DICER1	0.52	-0.943416	0.000292	3.53462
down	DIEXF	0.49	-1.02915	4.14e-05	4.383
down	DKC1	0.39	-1.35845	8.39e-13	12.0762
down	DKFZP686D09174	0.58	-0.785875	0.0153	1.81531
down	DLAT	0.7	-0.514573	0.0197	1.70553
down	DLG3	0.51	-0.971431	2.98e-05	4.52578
down	DLK2	0.61	-0.713119	0.00448	2.34872
down	DLL1	0.19	-2.39593	0.000564	3.24872
down	DLL3	0.21	-2.25154	0.00179	2.74715
down	DLX2	0.21	-2.25154	0.000273	3.56384
down	DLX3	0.02	-5.64386	6.04e-10	9.21896
down	DMKN	0.04	-4.64386	7.36e-92	91.1331
down	DNA2	0.54	-0.888969	0.00904	2.04383
down	DNAAF2	0.51	-0.971431	0.0278	1.55596
down	DNAH2	0.02	-5.64386	5.39e-14	13.2684
down	DNAJA2	0.56	-0.836501	0.000144	3.84164
down	DNAJB1	0.62	-0.68966	0.000659	3.18111
down	DNAJC19	0.58	-0.785875	0.0222	1.65365
down	DNASE2	0.62	-0.68966	0.00618	2.20901
down	DNLZ	0.54	-0.888969	0.00662	2.17914
down	DNM3	0.27	-1.88897	0.00957	2.01909
down	DNTTIP1	0.61	-0.713119	0.000876	3.0575
down	DNTTIP2	0.57	-0.810966	0.000509	3.29328
down	DOCK7	0.46	-1.12029	1.11e-06	5.95468
down	DOK7	0.04	-4.64386	7.94e-12	11.1002
down	DPH2	0.45	-1.152	1.93e-08	7.71444
down	DPH5	0.51	-0.971431	0.000471	3.32698
down	DPP3	0.54	-0.888969	1.37e-05	4.86328
down	DPYSL3	0.2	-2.32193	0.00577	2.23882
down	DRG2	0.71	-0.494109	0.029	1.5376
down	DSC2	0	#NUM!	3.65e-110	109.438
down	DSC3	0.04	-4.64386	3.4e-92	91.4685
down	DSCC1	0.31	-1.68966	6.17e-06	5.20971
down	DSE	0.66	-0.599462	0.00604	2.21896
down	DSG2	0.43	-1.21759	2.64e-11	10.5784
down	DSG3	0.04	-4.64386	6.25e-65	64.2041
down	DSP	0.12	-3.05889	3.53e-44	43.4522
down	DTD2	0.52	-0.943416	0.0135	1.86967
down	DTNB	0.46	-1.12029	0.00128	2.89279
down	DTWD2	0.14	-2.8365	2.26e-06	5.64589
down	DTX2	0.7	-0.514573	0.0166	1.77989
down	DTX4	0.07	-3.8365	3.08e-26	25.5114
down	DUOX1	0.25	-2	1.95e-09	8.70997
down	DUS1L	0.52	-0.943416	5.91e-06	5.22841
down	DUS2L	0.61	-0.713119	0.00145	2.83863
down	DUS3L	0.58	-0.785875	0.000875	3.05799
down	DUS4L	0.36	-1.47393	0.00167	2.77728
down	DUSP10	0.3	-1.73697	1.8e-12	11.7447
down	DUSP11	0.54	-0.888969	3.12e-05	4.50585
down	DUSP14	0.54	-0.888969	4.6e-05	4.33724
down	DUSP2	0.14	-2.8365	1.81e-06	5.74232
down	DUSP4	0.7	-0.514573	0.0286	1.54363
down	DUSP7	0.67	-0.577767	0.0108	1.96658
down	DUSP9	0.08	-3.64386	0.00011	3.95861
down	DVL1	0.64	-0.643856	0.00404	2.39362
down	DYNLL2	0.68	-0.556393	0.0151	1.82102
down	DYRK2	0.47	-1.08927	0.000122	3.91364
down	E2F4	0.53	-0.915936	2.67e-06	5.57349
down	E2F5	0.06	-4.05889	3.92e-19	18.4067
down	EBAG9	0.54	-0.888969	0.0185	1.73283
down	EBPL	0.63	-0.666576	0.0411	1.38616
down	ECE2	0.42	-1.25154	1.57e-05	4.8041
down	ECSIT	0.61	-0.713119	0.0015	2.82391
down	EEF1A1	0.58	-0.785875	6.08e-05	4.2161
down	EEF1D	0.71	-0.494109	0.0204	1.69037
down	EFNA1	0.11	-3.18442	1.14e-23	22.9431
down	EFTUD2	0.64	-0.643856	0.00101	2.99568
down	EHF	0.01	-6.64386	1.69e-78	77.7721
down	EI24	0.66	-0.599462	0.00584	2.23359
down	EIF1	0.48	-1.05889	3.09e-07	6.51004
down	EIF2A	0.57	-0.810966	0.000678	3.16877
down	EIF2C2	0.48	-1.05889	3.42e-07	6.46597
down	EIF2S1	0.7	-0.514573	0.0241	1.61798
down	EIF2S3	0.48	-1.05889	3.82e-08	7.41794
down	EIF3B	0.7	-0.514573	0.00978	2.00966
down	EIF3E	0.56	-0.836501	7.71e-05	4.11295
down	EIF3I	0.68	-0.556393	0.00522	2.28233
down	EIF3K	0.71	-0.494109	0.0153	1.81531
down	EIF4A1	0.59	-0.761213	0.000122	3.91364
down	EIF5	0.51	-0.971431	4.14e-07	6.383
down	EIF5A	0.61	-0.713119	0.0002	3.69897
down	EIF6	0.55	-0.862496	1.23e-05	4.91009
down	ELAC2	0.7	-0.514573	0.0152	1.81816
down	ELF3	0	#NUM!	3.03e-70	69.5186
down	ELF4	0.7	-0.514573	0.0256	1.59176
down	ELL2	0.43	-1.21759	1.26e-09	8.89963
down	ELMO3	0.04	-4.64386	4.94e-42	41.3063
down	ELOVL4	0.23	-2.12029	2.39e-05	4.6216
down	ELOVL7	0.01	-6.64386	1.3e-20	19.8861
down	ELP2	0.63	-0.666576	0.00498	2.30277
down	EMB	0.05	-4.32193	4.06e-52	51.3915
down	EMC10	0.64	-0.643856	0.00216	2.66555
down	EMC6	0.68	-0.556393	0.0222	1.65365
down	EMC8	0.7	-0.514573	0.0376	1.42481
down	EMG1	0.36	-1.47393	1.87e-10	9.72816
down	ENOPH1	0.56	-0.836501	0.00145	2.83863
down	ENOX2	0.51	-0.971431	0.00159	2.7986
down	ENTPD1	0.57	-0.810966	0.00935	2.02919
down	ENTPD2	0.16	-2.64386	1.35e-21	20.8697
down	EPB41	0.45	-1.152	2.49e-05	4.6038
down	EPB41L4A-AS1	0.42	-1.25154	0.00404	2.39362
down	EPB41L4B	0.18	-2.47393	1.96e-18	17.7077
down	EPB49	0.06	-4.05889	1.47e-18	17.8327
down	EPCAM	0	#NUM!	9.1e-125	124.041
down	EPHA1	0.01	-6.64386	6.45e-75	74.1904
down	EPHB3	0.11	-3.18442	3.64e-11	10.4389
down	EPN3	0	#NUM!	1.58e-122	121.801
down	EPPK1	0.02	-5.64386	8.85e-25	24.0531
down	EPRS	0.57	-0.810966	7.07e-05	4.15058
down	EPS8L1	0.11	-3.18442	3.26e-13	12.4868
down	EPS8L2	0.52	-0.943416	1.02e-05	4.9914
down	EPT1	0.42	-1.25154	3.19e-09	8.49621
down	ERAL1	0.7	-0.514573	0.0294	1.53165
down	ERBB3	0.12	-3.05889	1.24e-26	25.9066
down	EREG	0.19	-2.39593	7.27e-08	7.13847
down	ERMP1	0.1	-3.32193	2.29e-33	32.6402
down	ERO1L	0.61	-0.713119	0.00213	2.67162
down	ERRFI1	0.7	-0.514573	0.0271	1.56703
down	ERVMER34-1	0.03	-5.05889	1.02e-26	25.9914
down	ESF1	0.36	-1.47393	6.12e-06	5.21325
down	ESPN	0.03	-5.05889	2.46e-05	4.60906
down	ESR1	0.11	-3.18442	0.00141	2.85078
down	ESRG	0.09	-3.47393	4.32e-59	58.3645
down	ESRP1	0	#NUM!	1.63e-158	157.788
down	ESRP2	0.03	-5.05889	1.71e-87	86.767
down	ESRRA	0.41	-1.2863	3.12e-08	7.50585
down	ESYT3	0.15	-2.73697	0.0318	1.49757
down	ETF1	0.56	-0.836501	1.82e-05	4.73993
down	ETV4	0.08	-3.64386	1.03e-66	65.9872
down	EVPL	0.02	-5.64386	4.85e-25	24.3143
down	EXD2	0.66	-0.599462	0.0414	1.383
down	EXOC6B	0.68	-0.556393	0.048	1.31876
down	EXOSC3	0.48	-1.05889	0.000539	3.26841
down	EXOSC4	0.48	-1.05889	4.79e-07	6.31966
down	EXOSC6	0.59	-0.761213	0.00334	2.47625
down	EXPH5	0.03	-5.05889	4.48e-24	23.3487
down	F11R	0.1	-3.32193	9.67e-41	40.0146
down	F12	0.23	-2.12029	2.13e-07	6.67162
down	F2RL1	0.04	-4.64386	1.9e-49	48.7212
down	F3	0.04	-4.64386	1.82e-95	94.7399
down	F8A1	0.58	-0.785875	0.00801	2.09637
down	F8A2	0.49	-1.02915	0.0371	1.43063
down	F8A3	0.49	-1.02915	0.0371	1.43063
down	FA2H	0.1	-3.32193	0.00127	2.8962
down	FAAH	0.12	-3.05889	0.000133	3.87615
down	FABP5	0.09	-3.47393	3.03e-39	38.5186
down	FABP5P7	0.16	-2.64386	0.00323	2.4908
down	FAM100B	0.44	-1.18442	1.94e-09	8.7122
down	FAM107B	0.02	-5.64386	1.76e-48	47.7545
down	FAM108C1	0.6	-0.736966	0.032	1.49485
down	FAM110A	0.28	-1.8365	1.42e-11	10.8477
down	FAM110C	0.01	-6.64386	1.08e-27	26.9666
down	FAM117A	0.52	-0.943416	0.035	1.45593
down	FAM122B	0.69	-0.535332	0.0391	1.40782
down	FAM125B	0.01	-6.64386	1.94e-10	9.7122
down	FAM135A	0.36	-1.47393	0.000488	3.31158
down	FAM160A1	0.03	-5.05889	1.61e-16	15.7932
down	FAM169A	0.09	-3.47393	1.74e-23	22.7595
down	FAM195A	0.6	-0.736966	0.0286	1.54363
down	FAM198B	0.05	-4.32193	1.08e-11	10.9666
down	FAM203A	0.69	-0.535332	0.0182	1.73993
down	FAM206A	0.51	-0.971431	0.00542	2.266
down	FAM208B	0.59	-0.761213	0.00129	2.88941
down	FAM210A	0.63	-0.666576	0.02	1.69897
down	FAM212A	0.33	-1.59946	0.00127	2.8962
down	FAM213A	0.05	-4.32193	1.6e-16	15.7959
down	FAM22G	0.24	-2.05889	0.0407	1.39041
down	FAM25A	0.02	-5.64386	0.000252	3.5986
down	FAM27A	0.27	-1.88897	0.0147	1.83268
down	FAM27E3	0.13	-2.94342	6.42e-06	5.19246
down	FAM3C	0.56	-0.836501	0.000884	3.05355
down	FAM49B	0.51	-0.971431	5.04e-06	5.29757
down	FAM54A	0.52	-0.943416	0.0185	1.73283
down	FAM58A	0.65	-0.621488	0.0308	1.51145
down	FAM60A	0.29	-1.78588	5e-17	16.301
down	FAM63B	0.53	-0.915936	0.0106	1.97469
down	FAM70A	0.08	-3.64386	0.000294	3.53165
down	FAM72A	0.45	-1.152	0.00118	2.92812
down	FAM72B	0.6	-0.736966	0.0245	1.61083
down	FAM81A	0.06	-4.05889	8.74e-06	5.05849
down	FAM83A	0.09	-3.47393	6.53e-60	59.1851
down	FAM83F	0.26	-1.94342	2.11e-08	7.67572
down	FAM83G	0.51	-0.971431	5.47e-06	5.26201
down	FAM83H	0.23	-2.12029	2.47e-23	22.6073
down	FAM84B	0	#NUM!	6.27e-142	141.203
down	FAM89A	0.01	-6.64386	1.07e-14	13.9706
down	FAM91A1	0.5	-1	6.36e-07	6.19654
down	FAM96B	0.58	-0.785875	0.000198	3.70333
down	FANCF	0.45	-1.152	0.035	1.45593
down	FAP	0.4	-1.32193	0.00459	2.33819
down	FAR1	0.65	-0.621488	0.0245	1.61083
down	FARSA	0.63	-0.666576	0.00128	2.89279
down	FASTKD3	0.33	-1.59946	0.000166	3.77989
down	FAT2	0.02	-5.64386	6.54e-61	60.1844
down	FAU	0.68	-0.556393	0.00528	2.27737
down	FBL	0.7	-0.514573	0.0128	1.89279
down	FBXL6	0.6	-0.736966	0.00167	2.77728
down	FBXO16	0.06	-4.05889	0.000141	3.85078
down	FBXO2	0.03	-5.05889	1.54e-50	49.8125
down	FBXO27	0.3	-1.73697	1.6e-07	6.79588
down	FBXO32	0.05	-4.32193	2.3e-37	36.6383
down	FBXO41	0.59	-0.761213	0.0449	1.34775
down	FBXO44	0.37	-1.4344	7.1e-05	4.14874
down	FCF1	0.59	-0.761213	0.00089	3.05061
down	FCHO1	0.39	-1.35845	0.00119	2.92445
down	FCHO2	0.59	-0.761213	0.0299	1.52433
down	FERMT1	0.08	-3.64386	2.8e-68	67.5528
down	FEZ1	0.22	-2.18442	8.15e-16	15.0888
down	FGD6	0.38	-1.39593	6.21e-08	7.20691
down	FGF11	0.44	-1.18442	1.95e-05	4.70997
down	FGFBP1	0.01	-6.64386	3.66e-114	113.437
down	FGFR1OP	0.59	-0.761213	0.00735	2.13371
down	FGFR2	0.02	-5.64386	7.83e-29	28.1062
down	FGFR3	0.09	-3.47393	3.63e-14	13.4401
down	FHDC1	0.28	-1.8365	2.18e-05	4.66154
down	FHOD3	0.6	-0.736966	0.0133	1.87615
down	FKBP4	0.6	-0.736966	0.000156	3.80688
down	FLAD1	0.56	-0.836501	0.000249	3.6038
down	FLJ00104	0.4	-1.32193	0.0105	1.97881
down	FLRT2	0.43	-1.21759	0.000129	3.88941
down	FMN1	0.2	-2.32193	7.44e-05	4.12843
down	FMR1	0.67	-0.577767	0.0198	1.70333
down	FOSL1	0.44	-1.18442	1.41e-10	9.85078
down	FOXA1	0	#NUM!	1.66e-35	34.7799
down	FOXA2	0.04	-4.64386	0.00915	2.03858
down	FOXN2	0.52	-0.943416	0.00984	2.007
down	FOXP1	0.03	-5.05889	7.26e-60	59.1391
down	FRAS1	0.05	-4.32193	1.4e-05	4.85387
down	FRAT2	0.59	-0.761213	0.0203	1.6925
down	FRMD4B	0.28	-1.8365	1.36e-10	9.86646
down	FRRS1	0.06	-4.05889	9.53e-09	8.02091
down	FST	0	#NUM!	1.43e-158	157.845
down	FSTL3	0.54	-0.888969	8.14e-06	5.08938
down	FTSJD1	0.42	-1.25154	0.00013	3.88606
down	FUT1	0.21	-2.25154	1.75e-07	6.75696
down	FUT3	0	#NUM!	1.36e-52	51.8665
down	FXN	0.55	-0.862496	0.00727	2.13847
down	FXR2	0.63	-0.666576	0.00189	2.72354
down	FXYD3	0	#NUM!	5.08e-117	116.294
down	FXYD6	0.05	-4.32193	0.0342	1.46597
down	FYB	0.02	-5.64386	3.23e-06	5.4908
down	FZD3	0.02	-5.64386	9.99e-20	19.0004
down	FZD5	0.42	-1.25154	0.00205	2.68825
down	FZD6	0.61	-0.713119	0.000933	3.03012
down	FZD8	0.22	-2.18442	0.0241	1.61798
down	G3BP1	0.6	-0.736966	0.00015	3.82391
down	GABRP	0.26	-1.94342	5.47e-15	14.262
down	GADD45A	0.67	-0.577767	0.0171	1.767
down	GALNT1	0.61	-0.713119	0.00285	2.54516
down	GALNT14	0.27	-1.88897	1.5e-16	15.8239
down	GALNT3	0.02	-5.64386	4.72e-61	60.3261
down	GALNT7	0.47	-1.08927	0.000144	3.84164
down	GALNTL4	0.06	-4.05889	3.52e-28	27.4535
down	GARS	0.5	-1	1.39e-07	6.85699
down	GART	0.71	-0.494109	0.0153	1.81531
down	GAS5	0.41	-1.2863	7.59e-10	9.11976
down	GAST	0	#NUM!	4.21e-07	6.37572
down	GATA6	0.01	-6.64386	2.77e-19	18.5575
down	GBP6	0	#NUM!	1.72e-22	21.7645
down	GCA	0.13	-2.94342	7.03e-05	4.15304
down	GCH1	0.06	-4.05889	1.41e-10	9.85078
down	GCLC	0.6	-0.736966	0.00174	2.75945
down	GCSH	0.46	-1.12029	4.23e-05	4.37366
down	GDAP1	0.21	-2.25154	3.01e-08	7.52143
down	GEMIN4	0.71	-0.494109	0.0389	1.41005
down	GEMIN5	0.46	-1.12029	1.15e-07	6.9393
down	GET4	0.63	-0.666576	0.00144	2.84164
down	GFM1	0.6	-0.736966	0.0014	2.85387
down	GFM2	0.59	-0.761213	0.00121	2.91721
down	GFOD1	0.09	-3.47393	6.15e-26	25.2111
down	GGT6	0.01	-6.64386	2.7e-20	19.5686
down	GID8	0.51	-0.971431	1.45e-05	4.83863
down	GINS1	0.67	-0.577767	0.012	1.92082
down	GINS2	0.59	-0.761213	0.000158	3.80134
down	GIPC1	0.55	-0.862496	4.12e-06	5.3851
down	GJB2	0.51	-0.971431	0.000128	3.89279
down	GJB3	0.12	-3.05889	2.55e-48	47.5935
down	GJB4	0.01	-6.64386	2.45e-25	24.6108
down	GJB5	0.11	-3.18442	3.67e-43	42.4353
down	GLB1L2	0.02	-5.64386	4.46e-13	12.3507
down	GLRX3	0.52	-0.943416	0.000104	3.98297
down	GLS2	0.14	-2.8365	1.04e-07	6.98297
down	GLT25D1	0.63	-0.666576	0.000947	3.02365
down	GM2A	0.43	-1.21759	3.02e-10	9.51999
down	GNA15	0.66	-0.599462	0.00594	2.22621
down	GNAL	0.1	-3.32193	2.98e-09	8.52578
down	GNB2L1	0.7	-0.514573	0.0121	1.91721
down	GNL2	0.68	-0.556393	0.0177	1.75203
down	GOLGA7B	0.03	-5.05889	2.09e-16	15.6799
down	GOT1	0.43	-1.21759	1.24e-09	8.90658
down	GOT2	0.58	-0.785875	3.58e-05	4.44612
down	GPHN	0.49	-1.02915	8.49e-05	4.07109
down	GPN2	0.66	-0.599462	0.0183	1.73755
down	GPR110	0.01	-6.64386	4.38e-39	38.3585
down	GPR115	0.14	-2.8365	3.56e-08	7.44855
down	GPR125	0.26	-1.94342	9.89e-21	20.0048
down	GPR153	0.61	-0.713119	0.0427	1.36957
down	GPR56	0.3	-1.73697	1.15e-17	16.9393
down	GPR63	0.04	-4.64386	0.000154	3.81248
down	GPR87	0.55	-0.862496	0.000915	3.03858
down	GPRC5A	0.3	-1.73697	8.38e-22	21.0768
down	GPSM2	0.47	-1.08927	2.24e-06	5.64975
down	GPT2	0.33	-1.59946	3.87e-15	14.4123
down	GRAMD2	0.03	-5.05889	6.67e-21	20.1759
down	GRAMD3	0.48	-1.05889	3.86e-05	4.41341
down	GRB14	0.03	-5.05889	5.32e-08	7.27409
down	GRB7	0.22	-2.18442	7.85e-19	18.1051
down	GRHL1	0.14	-2.8365	3.9e-10	9.40894
down	GRHL3	0.04	-4.64386	3.53e-23	22.4522
down	GRIP1	0	#NUM!	6.8e-19	18.1675
down	GRPEL1	0.49	-1.02915	2.03e-05	4.6925
down	GRPEL2	0.43	-1.21759	4.83e-06	5.31605
down	GSDMA	0.07	-3.8365	3.37e-10	9.47237
down	GSDMC	0.15	-2.73697	0.000145	3.83863
down	GSPT1	0.66	-0.599462	0.00425	2.37161
down	GSTO2	0.3	-1.73697	2.37e-09	8.62525
down	GSTP1	0.45	-1.152	7.09e-10	9.14935
down	GTF2B	0.52	-0.943416	0.00451	2.34582
down	GTF2F2	0.54	-0.888969	0.00149	2.82681
down	GTF2H2B	0.46	-1.12029	0.00433	2.36351
down	GTF2H3	0.48	-1.05889	3.91e-05	4.40782
down	GTPBP10	0.4	-1.32193	5.31e-06	5.27491
down	GTPBP4	0.51	-0.971431	3.73e-06	5.42829
down	GTPBP8	0.54	-0.888969	0.0355	1.44977
down	GULP1	0.14	-2.8365	0.00233	2.63264
down	GYG1	0.54	-0.888969	0.000115	3.9393
down	GYLTL1B	0.02	-5.64386	6.27e-21	20.2027
down	H2AFY	0.65	-0.621488	0.00169	2.77211
down	HARS2	0.61	-0.713119	0.00705	2.15181
down	HAS3	0.25	-2	3.5e-18	17.4559
down	HAX1	0.66	-0.599462	0.00409	2.38828
down	HBEGF	0.15	-2.73697	3.8e-38	37.4202
down	HCAR1	0.59	-0.761213	0.00873	2.05899
down	HCAR2	0.02	-5.64386	1.49e-06	5.82681
down	HCG18	0.59	-0.761213	0.0103	1.98716
down	HCG4	0.11	-3.18442	5.98e-08	7.2233
down	HDAC1	0.58	-0.785875	0.0001	4
down	HDAC9	0.06	-4.05889	6.85e-26	25.1643
down	HDDC2	0.67	-0.577767	0.0287	1.54212
down	HDGF	0.66	-0.599462	0.00216	2.66555
down	HDHD3	0.43	-1.21759	3.27e-05	4.48545
down	HEATR1	0.59	-0.761213	0.000437	3.35952
down	HEBP2	0.38	-1.39593	1.2e-07	6.92082
down	HEPHL1	0	#NUM!	1.87e-47	46.7282
down	HERC5	0.06	-4.05889	5e-06	5.30103
down	HERC6	0.09	-3.47393	5.75e-16	15.2403
down	HES2	0	#NUM!	8.68e-73	72.0615
down	HES4	0.24	-2.05889	0.000173	3.76195
down	HES7	0.08	-3.64386	2.2e-23	22.6576
down	HHLA1	0.12	-3.05889	4.91e-53	52.3089
down	HID1	0.12	-3.05889	3.76e-06	5.42481
down	HINT1	0.65	-0.621488	0.00163	2.78781
down	HINT3	0.45	-1.152	0.0129	1.88941
down	HIP1R	0.5	-1	1.71e-06	5.767
down	HIVEP1	0.44	-1.18442	0.00027	3.56864
down	HLA-DOB	0.06	-4.05889	8.95e-05	4.04818
down	HLA-F	0.55	-0.862496	0.00575	2.24033
down	HLA-H	0.38	-1.39593	0.00218	2.66154
down	HMGA2	0.51	-0.971431	6.01e-07	6.22113
down	HMGB3	0.45	-1.152	1.94e-07	6.7122
down	HMHA1	0.56	-0.836501	0.0305	1.5157
down	HMOX2	0.5	-1	4.44e-07	6.35262
down	HN1	0.64	-0.643856	0.00301	2.52143
down	HNRNPA1P7	0.04	-4.64386	1.22e-05	4.91364
down	HNRNPAB	0.64	-0.643856	0.00114	2.9431
down	HNRNPC	0.66	-0.599462	0.00529	2.27654
down	HOMER1	0.11	-3.18442	3.29e-22	21.4828
down	HOMER2	0.02	-5.64386	5.13e-33	32.2899
down	HOOK1	0	#NUM!	5.4e-37	36.2676
down	HOOK2	0.46	-1.12029	0.00068	3.16749
down	HOXA3	0.35	-1.51457	1.7e-07	6.76955
down	HOXB3	0.24	-2.05889	4.68e-07	6.32975
down	HOXB9	0.06	-4.05889	1.75e-10	9.75696
down	HR	0.27	-1.88897	8.72e-18	17.0595
down	HRK	0.06	-4.05889	1.38e-05	4.86012
down	HS3ST1	0.04	-4.64386	5.51e-40	39.2588
down	HS3ST2	0.01	-6.64386	1.07e-12	11.9706
down	HSBP1L1	0.27	-1.88897	2.11e-09	8.67572
down	HSD11B2	0.01	-6.64386	2.76e-15	14.5591
down	HSP90AB1	0.48	-1.05889	8.57e-09	8.06702
down	HSPA9	0.47	-1.08927	1.41e-07	6.85078
down	HSPBP1	0.68	-0.556393	0.00938	2.0278
down	HSPD1	0.62	-0.68966	0.000704	3.15243
down	HSPH1	0.56	-0.836501	0.000389	3.41005
down	HTR7	0.3	-1.73697	0.000492	3.30803
down	HYI	0.42	-1.25154	6.66e-06	5.17653
down	ICT1	0.62	-0.68966	0.00363	2.44009
down	IDH3A	0.54	-0.888969	7.71e-05	4.11295
down	IDH3B	0.71	-0.494109	0.0184	1.73518
down	IDS	0.7	-0.514573	0.0261	1.58336
down	IER3	0.15	-2.73697	1.8e-34	33.7447
down	IFFO2	0.43	-1.21759	1.45e-09	8.83863
down	IFI30	0.08	-3.64386	2.62e-26	25.5817
down	IFI44	0.46	-1.12029	0.0149	1.82681
down	IFIH1	0.38	-1.39593	0.00099	3.00436
down	IFNGR1	0.43	-1.21759	3.38e-07	6.47108
down	IFRD1	0.23	-2.12029	3.26e-19	18.4868
down	IGBP1	0.68	-0.556393	0.0403	1.39469
down	IGF2BP1	0.51	-0.971431	0.000751	3.12436
down	IGF2BP3	0.56	-0.836501	0.000908	3.04191
down	IGFL1	0.01	-6.64386	3e-23	22.5229
down	IGSF3	0.11	-3.18442	3.18e-40	39.4976
down	IGSF8	0.5	-1	3.3e-06	5.48149
down	IGSF9	0.04	-4.64386	3.09e-37	36.51
down	IKBKAP	0.69	-0.535332	0.0224	1.64975
down	IL13RA2	0.06	-4.05889	0.00522	2.28233
down	IL15RA	0.07	-3.8365	1.76e-16	15.7545
down	IL17D	0.19	-2.39593	1.24e-05	4.90658
down	IL18	0.04	-4.64386	8.51e-48	47.0701
down	IL1A	0.01	-6.64386	5.02e-55	54.2993
down	IL1B	0.07	-3.8365	3.44e-32	31.4634
down	IL1R2	0.03	-5.05889	2.5e-12	11.6021
down	IL20RB	0.59	-0.761213	0.000398	3.40012
down	IL22RA1	0.22	-2.18442	3.72e-05	4.42946
down	IL23A	0.02	-5.64386	1.13e-11	10.9469
down	IL28RA	0.27	-1.88897	3.48e-08	7.45842
down	IL32	0.15	-2.73697	2.74e-31	30.5622
down	IL4R	0.64	-0.643856	0.00298	2.52578
down	IL6R	0.24	-2.05889	9.13e-09	8.03953
down	IL8	0.14	-2.8365	5.6e-14	13.2518
down	ILF2	0.67	-0.577767	0.00316	2.50031
down	IMP4	0.64	-0.643856	0.00243	2.61439
down	IMPDH1	0.59	-0.761213	8.05e-05	4.0942
down	INADL	0.15	-2.73697	1.4e-28	27.8539
down	INHBA	0.01	-6.64386	9.04e-102	101.044
down	INO80C	0.41	-1.2863	4.79e-05	4.31966
down	INPP4B	0.11	-3.18442	7.23e-38	37.1409
down	INTS7	0.68	-0.556393	0.0182	1.73993
down	IPO11	0.69	-0.535332	0.0293	1.53313
down	IPPK	0.45	-1.152	4.69e-05	4.32883
down	IQCB1	0.31	-1.68966	2.07e-07	6.68403
down	IQCJ-SCHIP1	0.32	-1.64386	0.000298	3.52578
down	IRF1	0.7	-0.514573	0.0409	1.38828
down	IRF5	0.06	-4.05889	1.43e-09	8.84466
down	IRF6	0.11	-3.18442	2.75e-59	58.5607
down	IRX4	0.07	-3.8365	5.88e-23	22.2306
down	ISCU	0.7	-0.514573	0.0413	1.38405
down	ISG20L2	0.49	-1.02915	1.48e-06	5.82974
down	ISM1	0.03	-5.05889	0.00155	2.80967
down	ISOC1	0.31	-1.68966	3.95e-08	7.4034
down	ISY1-RAB43	0.68	-0.556393	0.0225	1.64782
down	ITCH	0.43	-1.21759	1.13e-09	8.94692
down	ITFG2	0.57	-0.810966	0.00541	2.2668
down	ITGA2	0.63	-0.666576	0.0047	2.3279
down	ITGAV	0.48	-1.05889	9.86e-07	6.00612
down	ITGB4	0.04	-4.64386	7.55e-96	95.1221
down	ITGB6	0.02	-5.64386	3.62e-39	38.4413
down	ITPA	0.66	-0.599462	0.0145	1.83863
down	ITPRIPL2	0.64	-0.643856	0.00417	2.37986
down	IVL	0.04	-4.64386	4.06e-39	38.3915
down	JAG1	0.31	-1.68966	6.27e-16	15.2027
down	JAG2	0.08	-3.64386	5.86e-47	46.2321
down	JHDM1D	0.28	-1.8365	0.000157	3.8041
down	JMJD4	0.54	-0.888969	0.000543	3.2652
down	JMJD7-PLA2G4B	0.42	-1.25154	0.0102	1.9914
down	JMY	0.59	-0.761213	0.0335	1.47496
down	JPH1	0.01	-6.64386	1.64e-26	25.7852
down	JTB	0.61	-0.713119	0.000768	3.11464
down	JUNB	0.49	-1.02915	1.17e-06	5.93181
down	JUP	0.02	-5.64386	1.16e-137	136.936
down	KANK4	0.04	-4.64386	0.00184	2.73518
down	KARS	0.6	-0.736966	0.000203	3.6925
down	KATNB1	0.7	-0.514573	0.0328	1.48413
down	KAZN	0.5	-1	0.00054	3.26761
down	KB-1208A12.3	0.3	-1.73697	0.0481	1.31785
down	KCNC4	0.03	-5.05889	2.55e-15	14.5935
down	KCNG1	0.55	-0.862496	0.00173	2.76195
down	KCNJ15	0.06	-4.05889	2.24e-14	13.6498
down	KCNK1	0.04	-4.64386	3.21e-35	34.4935
down	KCNK6	0.18	-2.47393	2.96e-12	11.5287
down	KCNQ5	0.02	-5.64386	2.92e-24	23.5346
down	KCTD1	0.62	-0.68966	0.00163	2.78781
down	KCTD12	0.47	-1.08927	7.28e-08	7.13787
down	KCTD15	0.21	-2.25154	1e-13	13
down	KCTD5	0.65	-0.621488	0.00374	2.42713
down	KDM1B	0.61	-0.713119	0.0117	1.93181
down	KDM5B	0.66	-0.599462	0.00923	2.0348
down	KIAA0020	0.28	-1.8365	2.19e-13	12.6596
down	KIAA0040	0.01	-6.64386	1.72e-35	34.7645
down	KIAA0247	0.46	-1.12029	4.07e-05	4.39041
down	KIAA0368	0.68	-0.556393	0.00729	2.13727
down	KIAA0664	0.47	-1.08927	8.72e-07	6.05948
down	KIAA0664L3	0.33	-1.59946	0.017	1.76955
down	KIAA0895	0.29	-1.78588	5.7e-05	4.24413
down	KIAA1161	0.49	-1.02915	0.000558	3.25337
down	KIAA1217	0.65	-0.621488	0.0115	1.9393
down	KIAA1244	0.02	-5.64386	3.61e-15	14.4425
down	KIAA1407	0.14	-2.8365	0.00568	2.24565
down	KIAA1598	0.33	-1.59946	1.01e-08	7.99568
down	KIAA1609	0.46	-1.12029	1.89e-08	7.72354
down	KIF21A	0.24	-2.05889	1.54e-14	13.8125
down	KIF21B	0.05	-4.32193	1.21e-05	4.91721
down	KIF3C	0.67	-0.577767	0.0172	1.76447
down	KIFAP3	0.65	-0.621488	0.032	1.49485
down	KITLG	0.15	-2.73697	1.3e-09	8.88606
down	KLC2	0.68	-0.556393	0.0165	1.78252
down	KLC3	0.02	-5.64386	1.92e-54	53.7167
down	KLF16	0.59	-0.761213	0.00167	2.77728
down	KLF3	0.6	-0.736966	0.00196	2.70774
down	KLF4	0.55	-0.862496	0.000769	3.11407
down	KLF5	0.56	-0.836501	3.41e-05	4.46725
down	KLF6	0.7	-0.514573	0.0294	1.53165
down	KLF7	0.6	-0.736966	0.000509	3.29328
down	KLF8	0.11	-3.18442	2.12e-05	4.67366
down	KLHL13	0.06	-4.05889	4.12e-20	19.3851
down	KLHL21	0.37	-1.4344	2.41e-12	11.618
down	KLHL23	0.5	-1	0.00428	2.36856
down	KLHL5	0.62	-0.68966	0.00975	2.011
down	KLK1	0.23	-2.12029	0.0014	2.85387
down	KLK10	0.01	-6.64386	2.2e-173	172.658
down	KLK11	0	#NUM!	4.65e-20	19.3325
down	KLK13	0.03	-5.05889	7.25e-07	6.13966
down	KLK14	0.01	-6.64386	7.57e-37	36.1209
down	KLK5	0.08	-3.64386	2.8e-82	81.5528
down	KLK6	0.03	-5.05889	1.92e-81	80.7167
down	KLK7	0.02	-5.64386	3.79e-99	98.4214
down	KLK8	0	#NUM!	3.49e-69	68.4572
down	KM-PA-2	0.59	-0.761213	0.000221	3.65561
down	KREMEN1	0.45	-1.152	3.69e-05	4.43297
down	KREMEN2	0.03	-5.05889	8.31e-13	12.0804
down	KRR1	0.48	-1.05889	1.34e-05	4.8729
down	KRT121P	0.26	-1.94342	0.000126	3.89963
down	KRT13	0	#NUM!	2.05e-125	124.688
down	KRT14	0.02	-5.64386	4.02e-154	153.396
down	KRT15	0.02	-5.64386	7.64e-89	88.1169
down	KRT16	0.01	-6.64386	7.08e-145	144.15
down	KRT17	0.03	-5.05889	1.84e-134	133.735
down	KRT17P1	0	#NUM!	1.83e-05	4.73755
down	KRT18	0.27	-1.88897	4.99e-24	23.3019
down	KRT23	0.06	-4.05889	1.9e-08	7.72125
down	KRT34	0.07	-3.8365	3.14e-10	9.50307
down	KRT4	0	#NUM!	4.96e-15	14.3045
down	KRT5	0.01	-6.64386	8.94e-181	180.049
down	KRT6A	0	#NUM!	8.38e-292	291.077
down	KRT6B	0	#NUM!	1.87e-230	229.728
down	KRT7	0.29	-1.78588	1.01e-21	20.9957
down	KRT75	0.06	-4.05889	8.41e-06	5.0752
down	KRT8	0.39	-1.35845	1.95e-13	12.71
down	KRT80	0.51	-0.971431	2.36e-05	4.62709
down	KRT81	0.3	-1.73697	2.24e-22	21.6498
down	KRT86	0.13	-2.94342	1.64e-13	12.7852
down	KRT9	0.02	-5.64386	2.91e-07	6.53611
down	KRTAP2-1	0.1	-3.32193	0.00659	2.18111
down	KRTAP2-3	0.03	-5.05889	1.61e-38	37.7932
down	KRTCAP2	0.69	-0.535332	0.0204	1.69037
down	KRTDAP	0.01	-6.64386	0.00388	2.41117
down	L2HGDH	0.5	-1	0.0102	1.9914
down	LACTB2	0.22	-2.18442	4.39e-10	9.35754
down	LAD1	0	#NUM!	6.53e-208	207.185
down	LAMA3	0.02	-5.64386	6.02e-125	124.22
down	LAMB1	0.39	-1.35845	7.18e-12	11.1439
down	LAMB3	0.4	-1.32193	3.07e-11	10.5129
down	LAMC2	0.04	-4.64386	3.21e-100	99.4935
down	LAMTOR5	0.6	-0.736966	0.00304	2.51713
down	LANCL2	0.63	-0.666576	0.0108	1.96658
down	LAPTM4B	0.48	-1.05889	2.78e-07	6.55596
down	LARP4	0.68	-0.556393	0.0136	1.86646
down	LCE3D	0.06	-4.05889	0.0163	1.78781
down	LCK	0.04	-4.64386	4.31e-05	4.36552
down	LCN2	0	#NUM!	5.96e-87	86.2248
down	LCP1	0.11	-3.18442	7.55e-05	4.12205
down	LDHAP4	0.4	-1.32193	0.0209	1.67985
down	LDLRAP1	0.7	-0.514573	0.0423	1.37366
down	LEPREL1	0.03	-5.05889	1.81e-70	69.7423
down	LGALS3	0.6	-0.736966	0.000573	3.24185
down	LGALS7	0.07	-3.8365	3.47e-06	5.45967
down	LGALS7B	0.17	-2.55639	0.00384	2.41567
down	LGALS9	0.05	-4.32193	9.42e-07	6.02595
down	LHX1	0.01	-6.64386	6.09e-52	51.2154
down	LHX6	0.02	-5.64386	1.11e-20	19.9547
down	LIF	0.13	-2.94342	6.62e-10	9.17914
down	LIG4	0.52	-0.943416	0.00876	2.0575
down	LIMK2	0.54	-0.888969	3.6e-05	4.4437
down	LINC00263	0.33	-1.59946	2.58e-05	4.58838
down	LINC00371	0.11	-3.18442	0.0172	1.76447
down	LINC00458	0.19	-2.39593	2.98e-05	4.52578
down	LINC00514	0.15	-2.73697	0.000132	3.87943
down	LINC00623	0.17	-2.55639	3.37e-11	10.4724
down	LIPG	0.01	-6.64386	4.82e-30	29.317
down	LLGL2	0.01	-6.64386	2.75e-78	77.5607
down	LMO7	0.14	-2.8365	2.07e-29	28.684
down	LMTK3	0.19	-2.39593	1.59e-06	5.7986
down	LMX1B	0.23	-2.12029	2.19e-08	7.65956
down	LNPEP	0.67	-0.577767	0.0223	1.6517
down	LOXL3	0.08	-3.64386	1.59e-11	10.7986
down	LPAR2	0.02	-5.64386	4.25e-31	30.3716
down	LPAR3	0.04	-4.64386	5.84e-32	31.2336
down	LPAR5	0.16	-2.64386	1.04e-07	6.98297
down	LPCAT2	0.48	-1.05889	0.000119	3.92445
down	LRG1	0.03	-5.05889	7.4e-09	8.13077
down	LRP11	0.25	-2	2.07e-17	16.684
down	LRPPRC	0.56	-0.836501	3.32e-05	4.47886
down	LRRC1	0.46	-1.12029	0.000121	3.91721
down	LRRC16A	0.34	-1.55639	3.8e-10	9.42022
down	LRRC59	0.65	-0.621488	0.00163	2.78781
down	LRRC61	0.11	-3.18442	4.4e-09	8.35655
down	LRRC8A	0.69	-0.535332	0.0129	1.88941
down	LRRC8B	0.42	-1.25154	0.0125	1.90309
down	LRRC8D	0.64	-0.643856	0.0222	1.65365
down	LRRC8E	0.53	-0.915936	0.00318	2.49757
down	LRRK1	0.52	-0.943416	0.00193	2.71444
down	LRWD1	0.64	-0.643856	0.00479	2.31966
down	LSM7	0.59	-0.761213	0.000314	3.50307
down	LSR	0.01	-6.64386	6.96e-143	142.157
down	LTA4H	0.53	-0.915936	6.46e-05	4.18977
down	LTV1	0.47	-1.08927	7.97e-05	4.09854
down	LURAP1L	0.15	-2.73697	7.54e-05	4.12263
down	LY6D	0.03	-5.05889	0.000123	3.91009
down	LY6G6C	0.02	-5.64386	9.33e-05	4.03012
down	LYAR	0.36	-1.47393	3.88e-10	9.41117
down	LYN	0.13	-2.94342	4.35e-39	38.3615
down	LYPD3	0.15	-2.73697	1.1e-20	19.9586
down	LYPLA1	0.29	-1.78588	1.23e-12	11.9101
down	LYPLA2	0.58	-0.785875	0.000142	3.84771
down	LYRM4	0.6	-0.736966	0.00618	2.20901
down	MACC1	0.02	-5.64386	7.94e-27	26.1002
down	MAFG	0.45	-1.152	6.3e-07	6.20066
down	MAFK	0.38	-1.39593	2.02e-08	7.69465
down	MAL2	0	#NUM!	5.33e-139	138.273
down	MALL	0.15	-2.73697	8.53e-42	41.0691
down	MALT1	0.31	-1.68966	6.49e-13	12.1878
down	MAP1LC3B2	0.12	-3.05889	0.00228	2.64207
down	MAP2K3	0.55	-0.862496	4.64e-05	4.33348
down	MAP3K1	0.56	-0.836501	0.0201	1.6968
down	MAP3K9	0.26	-1.94342	2.15e-16	15.6676
down	MAP4K5	0.68	-0.556393	0.0405	1.39254
down	MAP7	0.01	-6.64386	1.73e-91	90.762
down	MAP7D3	0.58	-0.785875	0.001	3
down	MAP9	0.09	-3.47393	3.2e-07	6.49485
down	MAPK13	0.25	-2	2.92e-17	16.5346
down	MAPKAPK5	0.6	-0.736966	0.00385	2.41454
down	MAPRE2	0.6	-0.736966	0.0141	1.85078
down	MARCO	0.09	-3.47393	2.16e-05	4.66555
down	MARK1	0.01	-6.64386	2.46e-36	35.6091
down	MARK2	0.55	-0.862496	5.35e-05	4.27165
down	MARK3	0.69	-0.535332	0.0144	1.84164
down	MARS	0.5	-1	5.67e-08	7.24642
down	MARS2	0.52	-0.943416	0.0469	1.32883
down	MARVELD2	0.07	-3.8365	1.82e-31	30.7399
down	MARVELD3	0	#NUM!	1.09e-66	65.9626
down	MAST4	0.43	-1.21759	1.21e-05	4.91721
down	MAT2A	0.59	-0.761213	8.53e-05	4.06905
down	MAT2B	0.67	-0.577767	0.0172	1.76447
down	MATN2	0.38	-1.39593	0.00852	2.06956
down	MB21D1	0.24	-2.05889	2.85e-10	9.54516
down	MBNL3	0.46	-1.12029	0.0467	1.33068
down	MBOAT1	0.43	-1.21759	0.000922	3.03527
down	MBP	0.21	-2.25154	4.74e-21	20.3242
down	MCCC2	0.55	-0.862496	1.59e-05	4.7986
down	MCM4	0.71	-0.494109	0.0175	1.75696
down	MCOLN2	0.04	-4.64386	4.81e-08	7.31785
down	MCTP1	0.05	-4.32193	0.0222	1.65365
down	MCTP2	0.01	-6.64386	1.24e-18	17.9066
down	MDFI	0.21	-2.25154	4.21e-27	26.3757
down	ME1	0.49	-1.02915	4.14e-05	4.383
down	MECOM	0.07	-3.8365	1.7e-12	11.7696
down	MED10	0.62	-0.68966	0.0155	1.80967
down	MED14	0.57	-0.810966	6.25e-05	4.20412
down	MED17	0.58	-0.785875	0.00431	2.36552
down	MED30	0.33	-1.59946	3.91e-07	6.40782
down	MED6	0.62	-0.68966	0.034	1.46852
down	MEF2BNB	0.57	-0.810966	0.0156	1.80688
down	METTL1	0.5	-1	4.29e-05	4.36754
down	METTL13	0.64	-0.643856	0.00392	2.40671
down	MEX3C	0.57	-0.810966	0.000286	3.54363
down	MFAP3L	0.22	-2.18442	0.0325	1.48812
down	MFI2	0.22	-2.18442	5.24e-09	8.28067
down	MFNG	0.19	-2.39593	3.06e-05	4.51428
down	MFSD12	0.68	-0.556393	0.0139	1.85699
down	MFSD2A	0.19	-2.39593	1.79e-19	18.7471
down	MFSD6	0.32	-1.64386	1.96e-12	11.7077
down	MIA	0.15	-2.73697	5.41e-07	6.2668
down	MICA	0.67	-0.577767	0.0276	1.55909
down	MICALCL	0.2	-2.32193	0.000212	3.67366
down	MIIP	0.67	-0.577767	0.0398	1.40012
down	MINA	0.44	-1.18442	8.38e-07	6.07676
down	MIR205HG	0	#NUM!	2.38e-151	150.623
down	MIR4720	0.45	-1.152	0.00446	2.35067
down	MIR600HG	0.21	-2.25154	0.00129	2.88941
down	MITF	0.26	-1.94342	0.000265	3.57675
down	MKI67IP	0.43	-1.21759	3.19e-05	4.49621
down	MLF1	0.44	-1.18442	0.0415	1.38195
down	MLK4	0.15	-2.73697	1.62e-15	14.7905
down	MLLT4	0.42	-1.25154	3.57e-08	7.44733
down	MLX	0.55	-0.862496	4.29e-05	4.36754
down	MMD	0.41	-1.2863	0.0126	1.89963
down	MMP1	0.08	-3.64386	8.77e-05	4.057
down	MMP15	0.45	-1.152	0.0149	1.82681
down	MMP25	0.02	-5.64386	1.12e-09	8.95078
down	MMP28	0.18	-2.47393	4.41e-07	6.35556
down	MMP9	0.03	-5.05889	1.45e-60	59.8386
down	MOB3B	0.34	-1.55639	2.88e-11	10.5406
down	MOCOS	0.45	-1.152	1.18e-08	7.92812
down	MOCS2	0.64	-0.643856	0.0136	1.86646
down	MPHOSPH10	0.66	-0.599462	0.0491	1.30892
down	MPP6	0.42	-1.25154	0.000858	3.06651
down	MPV17L2	0.56	-0.836501	0.00151	2.82102
down	MPZL2	0.5	-1	8.55e-05	4.06803
down	MPZL3	0.17	-2.55639	6.34e-06	5.19791
down	MREG	0.27	-1.88897	5.05e-06	5.29671
down	MRGBP	0.68	-0.556393	0.0183	1.73755
down	MRGPRX3	0.14	-2.8365	0.0193	1.71444
down	MRM1	0.41	-1.2863	0.00154	2.81248
down	MRPL11	0.59	-0.761213	0.000354	3.451
down	MRPL12	0.57	-0.810966	5.71e-05	4.24336
down	MRPL15	0.31	-1.68966	2.07e-11	10.684
down	MRPL19	0.51	-0.971431	0.000422	3.37469
down	MRPL2	0.53	-0.915936	3.11e-05	4.50724
down	MRPL21	0.6	-0.736966	0.00194	2.7122
down	MRPL22	0.66	-0.599462	0.0115	1.9393
down	MRPL3	0.53	-0.915936	3.99e-05	4.39903
down	MRPL32	0.6	-0.736966	0.00495	2.30539
down	MRPL38	0.54	-0.888969	4.18e-06	5.37882
down	MRPL4	0.57	-0.810966	2.36e-05	4.62709
down	MRPL45	0.54	-0.888969	3.38e-05	4.47108
down	MRPL47	0.55	-0.862496	0.000568	3.24565
down	MRPL50	0.64	-0.643856	0.0325	1.48812
down	MRPL9	0.63	-0.666576	0.00206	2.68613
down	MRPS12	0.6	-0.736966	0.000686	3.16368
down	MRPS15	0.64	-0.643856	0.00113	2.94692
down	MRPS17	0.65	-0.621488	0.0183	1.73755
down	MRPS18A	0.68	-0.556393	0.0118	1.92812
down	MRPS18B	0.62	-0.68966	0.000475	3.32331
down	MRPS2	0.58	-0.785875	0.000103	3.98716
down	MRPS23	0.46	-1.12029	7.36e-08	7.13312
down	MRPS26	0.54	-0.888969	2.36e-05	4.62709
down	MRPS30	0.48	-1.05889	4.16e-06	5.38091
down	MRPS35	0.55	-0.862496	0.000127	3.8962
down	MRPS36	0.48	-1.05889	0.00513	2.28988
down	MRPS9	0.62	-0.68966	0.00548	2.26122
down	MRRF	0.62	-0.68966	0.0064	2.19382
down	MRS2	0.44	-1.18442	1.3e-06	5.88606
down	MRTO4	0.57	-0.810966	2.75e-05	4.56067
down	MST1R	0.03	-5.05889	1.74e-38	37.7595
down	MST4	0.36	-1.47393	5.5e-07	6.25964
down	MT1F	0.32	-1.64386	0.00149	2.82681
down	MTAP	0.47	-1.08927	1.14e-07	6.9431
down	MTFR1	0.53	-0.915936	2.14e-05	4.66959
down	MTHFD1L	0.56	-0.836501	2.82e-05	4.54975
down	MTHFD2	0.27	-1.88897	1.55e-20	19.8097
down	MTIF2	0.51	-0.971431	0.000256	3.59176
down	MTPAP	0.58	-0.785875	0.00882	2.05453
down	MTRR	0.57	-0.810966	0.000267	3.57349
down	MTSS1	0.11	-3.18442	1.29e-38	37.8894
down	MTUS1	0.26	-1.94342	4.3e-06	5.36653
down	MX1	0.29	-1.78588	0.0015	2.82391
down	MXI1	0.43	-1.21759	0.000741	3.13018
down	MYB	0.06	-4.05889	5.28e-05	4.27737
down	MYBBP1A	0.48	-1.05889	6.03e-07	6.21968
down	MYC	0.46	-1.12029	1.46e-08	7.83565
down	MYCL1	0.01	-6.64386	2.8e-11	10.5528
down	MYEOV	0.3	-1.73697	0.000481	3.31785
down	MYH14	0	#NUM!	5.62e-85	84.2503
down	MYH15	0.27	-1.88897	0.00412	2.3851
down	MYH16	0.04	-4.64386	2.44e-09	8.61261
down	MYO19	0.69	-0.535332	0.0142	1.84771
down	MYO1B	0.45	-1.152	6.52e-10	9.18575
down	MYO1D	0.01	-6.64386	1.08e-126	125.967
down	MYO5C	0.01	-6.64386	2.79e-27	26.5544
down	MYO6	0.33	-1.59946	2.21e-13	12.6556
down	N4BP3	0.05	-4.32193	2.42e-17	16.6162
down	NAA10	0.66	-0.599462	0.00362	2.44129
down	NAA25	0.57	-0.810966	0.0014	2.85387
down	NAA35	0.57	-0.810966	0.000927	3.03292
down	NAA50	0.55	-0.862496	7.9e-05	4.10237
down	NADKD1	0.57	-0.810966	0.0366	1.43652
down	NAE1	0.44	-1.18442	1.6e-06	5.79588
down	NARS	0.46	-1.12029	5.19e-08	7.28483
down	NARS2	0.47	-1.08927	0.000256	3.59176
down	NAT10	0.51	-0.971431	1.41e-06	5.85078
down	NAT9	0.57	-0.810966	0.00214	2.66959
down	NBL1	0.69	-0.535332	0.00796	2.09909
down	NBN	0.54	-0.888969	0.000363	3.44009
down	NCCRP1	0	#NUM!	5.28e-22	21.2774
down	NCF2	0.01	-6.64386	2.66e-12	11.5751
down	NCK2	0.66	-0.599462	0.0225	1.64782
down	NCOA7	0.19	-2.39593	7e-24	23.1549
down	NDFIP2	0.35	-1.51457	8.17e-11	10.0878
down	NDRG1	0.69	-0.535332	0.0102	1.9914
down	NDRG2	0.11	-3.18442	1.08e-05	4.96658
down	NDUFA8	0.61	-0.713119	0.00144	2.84164
down	NDUFAF2	0.59	-0.761213	0.00409	2.38828
down	NDUFAF4	0.29	-1.78588	3.43e-06	5.46471
down	NDUFAF6	0.52	-0.943416	0.00448	2.34872
down	NDUFB9	0.65	-0.621488	0.00162	2.79048
down	NDUFS4	0.62	-0.68966	0.0146	1.83565
down	NEDD4L	0.56	-0.836501	3.83e-05	4.4168
down	NEDD9	0.26	-1.94342	1.08e-06	5.96658
down	NEFH	0.39	-1.35845	2.56e-06	5.59176
down	NEO1	0.6	-0.736966	0.0482	1.31695
down	NEURL	0.11	-3.18442	5.72e-07	6.2426
down	NFKB1	0.7	-0.514573	0.0191	1.71897
down	NFKB2	0.4	-1.32193	1.59e-10	9.7986
down	NFKBIA	0.42	-1.25154	1.02e-08	7.9914
down	NFKBIB	0.63	-0.666576	0.00158	2.80134
down	NFKBIZ	0.43	-1.21759	0.000615	3.21112
down	NGDN	0.45	-1.152	1.19e-05	4.92445
down	NGFR	0.11	-3.18442	4.54e-46	45.3429
down	NHS	0.1	-3.32193	1.88e-13	12.7258
down	NHSL1	0.64	-0.643856	0.0203	1.6925
down	NIP7	0.33	-1.59946	3.66e-14	13.4365
down	NIPAL1	0.3	-1.73697	6.65e-06	5.17718
down	NIPAL4	0.08	-3.64386	3.52e-46	45.4535
down	NIT2	0.51	-0.971431	0.000362	3.44129
down	NKRF	0.58	-0.785875	0.0086	2.0655
down	NKX1-2	0.01	-6.64386	1.44e-07	6.84164
down	NLE1	0.42	-1.25154	9.75e-10	9.011
down	NLN	0.5	-1	7.65e-07	6.11634
down	NLRP3	0.43	-1.21759	0.000814	3.08938
down	NMD3	0.59	-0.761213	0.00237	2.62525
down	NME1	0.58	-0.785875	2.87e-05	4.54212
down	NME1-NME2	0.5	-1	2.57e-05	4.59007
down	NME2	0.65	-0.621488	0.00196	2.70774
down	NMU	0.01	-6.64386	2.85e-22	21.5452
down	NOB1	0.39	-1.35845	4.31e-13	12.3655
down	NOC2L	0.54	-0.888969	1.37e-05	4.86328
down	NOC4L	0.56	-0.836501	5.47e-05	4.26201
down	NOD2	0.04	-4.64386	0.00915	2.03858
down	NOL10	0.69	-0.535332	0.0274	1.56225
down	NOL11	0.55	-0.862496	0.000512	3.29073
down	NOL6	0.44	-1.18442	1.97e-09	8.70553
down	NOL8	0.55	-0.862496	0.00623	2.20551
down	NOLC1	0.43	-1.21759	4.81e-11	10.3179
down	NOP14	0.67	-0.577767	0.00796	2.09909
down	NOP16	0.33	-1.59946	7.57e-16	15.1209
down	NOP2	0.54	-0.888969	7.41e-06	5.13018
down	NOP56	0.53	-0.915936	6.08e-07	6.2161
down	NPDC1	0.35	-1.51457	9.59e-13	12.0182
down	NPM3	0.47	-1.08927	2.67e-07	6.57349
down	NRARP	0.08	-3.64386	8.04e-29	28.0947
down	NRG1	0.13	-2.94342	1.72e-19	18.7645
down	NRIP1	0.36	-1.47393	7.44e-09	8.12843
down	NRL	0.03	-5.05889	0.00144	2.84164
down	NSMAF	0.65	-0.621488	0.00297	2.52724
down	NSUN2	0.37	-1.4344	2.48e-14	13.6055
down	NSUN5	0.35	-1.51457	2.27e-13	12.644
down	NSUN5P1	0.59	-0.761213	0.0339	1.4698
down	NT5C3L	0.7	-0.514573	0.0271	1.56703
down	NT5DC1	0.47	-1.08927	0.000385	3.41454
down	NTF4	0.06	-4.05889	8.07e-08	7.09313
down	NTNG1	0.07	-3.8365	0.000236	3.62709
down	NUAK2	0.31	-1.68966	3.8e-09	8.42022
down	NUDT14	0.31	-1.68966	1.48e-05	4.82974
down	NUDT15	0.48	-1.05889	6.91e-06	5.16052
down	NUDT3	0.61	-0.713119	0.00844	2.07366
down	NUP107	0.67	-0.577767	0.00923	2.0348
down	NUP155	0.64	-0.643856	0.00174	2.75945
down	NUP210	0.04	-4.64386	1.29e-08	7.88941
down	NUP37	0.41	-1.2863	1.82e-06	5.73993
down	NUP62CL	0.08	-3.64386	3.85e-08	7.41454
down	NUPL2	0.42	-1.25154	2.07e-05	4.68403
down	NUTF2	0.69	-0.535332	0.00947	2.02365
down	NXN	0.25	-2	7.35e-23	22.1337
down	NXT1	0.57	-0.810966	0.00056	3.25181
down	NXT2	0.56	-0.836501	0.0458	1.33913
down	OASL	0.43	-1.21759	0.00799	2.09745
down	OAT	0.48	-1.05889	5.95e-06	5.22548
down	OCIAD2	0.45	-1.152	2.51e-06	5.60033
down	OCLN	0.01	-6.64386	1.99e-49	48.7011
down	ODC1	0.63	-0.666576	0.000732	3.13549
down	OFD1	0.46	-1.12029	0.000659	3.18111
down	ORC2	0.7	-0.514573	0.0453	1.3439
down	ORC6	0.67	-0.577767	0.0109	1.96257
down	OSBPL1A	0.38	-1.39593	8.88e-07	6.05159
down	OSBPL2	0.52	-0.943416	1.52e-05	4.81816
down	OSBPL3	0.67	-0.577767	0.0111	1.95468
down	OSGIN2	0.45	-1.152	0.00015	3.82391
down	OSR2	0.27	-1.88897	3.56e-10	9.44855
down	OSTF1	0.59	-0.761213	0.0056	2.25181
down	OTUB1	0.54	-0.888969	1.97e-06	5.70553
down	OTUB2	0.18	-2.47393	2.92e-06	5.53462
down	OVOL1	0	#NUM!	3.52e-53	52.4535
down	OXR1	0.66	-0.599462	0.0361	1.44249
down	P2RX5	0.36	-1.47393	2.99e-05	4.52433
down	P2RY2	0.03	-5.05889	1.07e-30	29.9706
down	P2RY6	0.03	-5.05889	5.66e-06	5.24718
down	PA2G4	0.62	-0.68966	0.00027	3.56864
down	PABPC1	0.56	-0.836501	1.34e-05	4.8729
down	PABPN1	0.71	-0.494109	0.0212	1.67366
down	PAK1IP1	0.44	-1.18442	6.14e-07	6.21183
down	PAK6	0.1	-3.32193	1.3e-24	23.8861
down	PALM2	0.07	-3.8365	2.22e-06	5.65365
down	PAM16	0.49	-1.02915	5.21e-05	4.28316
down	PANX1	0.66	-0.599462	0.0253	1.59688
down	PAPD4	0.63	-0.666576	0.0275	1.56067
down	PAPD7	0.68	-0.556393	0.022	1.65758
down	PAPL	0.05	-4.32193	5.1e-08	7.29243
down	PARD6B	0.12	-3.05889	4.84e-06	5.31515
down	PARD6G	0.07	-3.8365	1.06e-28	27.9747
down	PARP12	0.28	-1.8365	1.48e-15	14.8297
down	PARP8	0.1	-3.32193	3.73e-21	20.4283
down	PAWR	0.28	-1.8365	6.26e-17	16.2034
down	PAX9	0.07	-3.8365	3.03e-05	4.51856
down	PCBD1	0.55	-0.862496	0.000293	3.53313
down	PCDH1	0.07	-3.8365	1.19e-59	58.9245
down	PCED1B	0.33	-1.59946	0.00263	2.58004
down	PCGF1	0.4	-1.32193	2.78e-05	4.55596
down	PCK2	0.49	-1.02915	5e-07	6.30103
down	PCLO	0.07	-3.8365	9.36e-07	6.02872
down	PCSK5	0.02	-5.64386	1.84e-15	14.7352
down	PCSK9	0.32	-1.64386	1.29e-07	6.88941
down	PCYT1B	0.13	-2.94342	1.88e-07	6.72584
down	PDCD11	0.57	-0.810966	0.000489	3.31069
down	PDCD2	0.61	-0.713119	0.00214	2.66959
down	PDCD2L	0.32	-1.64386	8.73e-05	4.05899
down	PDCD6	0.66	-0.599462	0.00656	2.1831
down	PDCL3	0.47	-1.08927	0.000137	3.86328
down	PDF	0.55	-0.862496	0.00712	2.14752
down	PDGFB	0.02	-5.64386	5.8e-40	39.2366
down	PDHA1	0.67	-0.577767	0.0153	1.81531
down	PDHX	0.59	-0.761213	0.00332	2.47886
down	PDIA5	0.57	-0.810966	0.00159	2.7986
down	PDK3	0.34	-1.55639	0.0165	1.78252
down	PDP1	0.44	-1.18442	5.5e-08	7.25964
down	PDRG1	0.59	-0.761213	0.00487	2.31247
down	PDSS1	0.47	-1.08927	0.00511	2.29158
down	PELP1	0.65	-0.621488	0.00363	2.44009
down	PERP	0.02	-5.64386	8.6e-91	90.0655
down	PES1	0.66	-0.599462	0.00604	2.21896
down	PEX2	0.58	-0.785875	0.00284	2.54668
down	PFDN4	0.27	-1.88897	2.71e-06	5.56703
down	PFKFB2	0.33	-1.59946	4.74e-06	5.32422
down	PGAM5	0.45	-1.152	8.61e-09	8.065
down	PGAP2	0.62	-0.68966	0.0156	1.80688
down	PHACTR2	0.6	-0.736966	0.00342	2.46597
down	PHB	0.59	-0.761213	6.82e-05	4.16622
down	PHF16	0.47	-1.08927	0.0181	1.74232
down	PHF5A	0.59	-0.761213	0.000228	3.64207
down	PHLDA1	0.2	-2.32193	3.29e-34	33.4828
down	PHLDA3	0.66	-0.599462	0.00441	2.35556
down	PHLDB2	0.23	-2.12029	7.27e-26	25.1385
down	PICK1	0.37	-1.4344	2.18e-08	7.66154
down	PIFO	0.06	-4.05889	0.00894	2.04866
down	PIGW	0.56	-0.836501	0.0218	1.66154
down	PIM1	0.12	-3.05889	1.19e-33	32.9245
down	PIM3	0.5	-1	3.01e-05	4.52143
down	PIP4K2C	0.32	-1.64386	5.59e-17	16.2526
down	PITPNC1	0.16	-2.64386	1.48e-28	27.8297
down	PITX1	0.24	-2.05889	1.04e-16	15.983
down	PKIA	0.02	-5.64386	5.55e-10	9.25571
down	PKIB	0.01	-6.64386	1.07e-17	16.9706
down	PKP2	0.01	-6.64386	3.15e-125	124.502
down	PKP3	0.3	-1.73697	8.66e-17	16.0625
down	PKP4	0.68	-0.556393	0.019	1.72125
down	PLA2G12A	0.58	-0.785875	0.0167	1.77728
down	PLAC2	0.03	-5.05889	1.06e-15	14.9747
down	PLAGL1	0.51	-0.971431	0.0113	1.94692
down	PLAGL2	0.71	-0.494109	0.0418	1.37882
down	PLAU	0.03	-5.05889	1.88e-125	124.726
down	PLAUR	0.29	-1.78588	1.96e-19	18.7077
down	PLCB4	0.02	-5.64386	2.08e-13	12.6819
down	PLCG2	0.15	-2.73697	0.00264	2.5784
down	PLCXD1	0.52	-0.943416	0.00591	2.22841
down	PLCXD2	0.13	-2.94342	0.000107	3.97062
down	PLD5	0.05	-4.32193	1.12e-17	16.9508
down	PLD6	0.26	-1.94342	0.0015	2.82391
down	PLEK2	0.35	-1.51457	4.53e-15	14.3439
down	PLEKHA1	0.68	-0.556393	0.0498	1.30277
down	PLEKHA7	0.39	-1.35845	3.15e-05	4.50169
down	PLEKHF1	0.24	-2.05889	1.37e-08	7.86328
down	PLEKHF2	0.5	-1	0.00405	2.39254
down	PLEKHG3	0.43	-1.21759	1.85e-09	8.73283
down	PLEKHG5	0.61	-0.713119	0.00405	2.39254
down	PLEKHG6	0.06	-4.05889	7.68e-10	9.11464
down	PLEKHH1	0.12	-3.05889	7.16e-12	11.1451
down	PLEKHN1	0.18	-2.47393	2.05e-06	5.68825
down	PLK2	0.33	-1.59946	3.6e-12	11.4437
down	PLK3	0.37	-1.4344	1.82e-10	9.73993
down	PLLP	0.21	-2.25154	0.0338	1.47108
down	PLRG1	0.67	-0.577767	0.0104	1.98297
down	PLS1	0.38	-1.39593	9.45e-07	6.02457
down	PLS3	0.44	-1.18442	3.55e-09	8.44977
down	PLSCR1	0.59	-0.761213	0.00191	2.71897
down	PLSCR3	0.63	-0.666576	0.000823	3.0846
down	PLXDC2	0	#NUM!	1.14e-18	17.9431
down	PM20D2	0.29	-1.78588	8.7e-12	11.0605
down	PMAIP1	0.25	-2	1.93e-07	6.71444
down	PMEPA1	0.31	-1.68966	7.94e-13	12.1002
down	PMM2	0.67	-0.577767	0.00821	2.08566
down	PNN	0.71	-0.494109	0.0257	1.59007
down	PNO1	0.38	-1.39593	8.53e-10	9.06905
down	PNP	0.51	-0.971431	1.31e-06	5.88273
down	PNPO	0.52	-0.943416	6.63e-05	4.17849
down	PNPT1	0.6	-0.736966	0.000576	3.23958
down	POC1B	0.52	-0.943416	0.0134	1.8729
down	POC5	0.41	-1.2863	0.00537	2.27003
down	POLR1B	0.54	-0.888969	0.00016	3.79588
down	POLR1C	0.57	-0.810966	0.00114	2.9431
down	POLR1D	0.61	-0.713119	0.000852	3.06956
down	POLR1E	0.42	-1.25154	1.2e-09	8.92082
down	POLR2K	0.64	-0.643856	0.0118	1.92812
down	POLR3B	0.56	-0.836501	0.00175	2.75696
down	POLR3C	0.61	-0.713119	0.00321	2.49349
down	POLR3E	0.63	-0.666576	0.0036	2.4437
down	POLR3F	0.52	-0.943416	0.011	1.95861
down	POLR3G	0.21	-2.25154	7.26e-13	12.1391
down	POLR3K	0.59	-0.761213	0.00344	2.46344
down	POP1	0.5	-1	3.78e-07	6.42251
down	POU2F1	0.49	-1.02915	6.8e-05	4.16749
down	PPA1	0.44	-1.18442	1.32e-07	6.87943
down	PPAN	0.47	-1.08927	1.68e-06	5.77469
down	PPAP2C	0.19	-2.39593	1.21e-13	12.9172
down	PPARD	0.58	-0.785875	0.000198	3.70333
down	PPARGC1B	0.14	-2.8365	2.51e-12	11.6003
down	PPIC	0.56	-0.836501	0.00308	2.51145
down	PPIE	0.71	-0.494109	0.0454	1.34294
down	PPIF	0.41	-1.2863	6.17e-13	12.2097
down	PPL	0.57	-0.810966	0.000238	3.62342
down	PPP1R11	0.66	-0.599462	0.00556	2.25493
down	PPP1R13B	0.53	-0.915936	0.000529	3.27654
down	PPP1R14A	0.11	-3.18442	0.00019	3.72125
down	PPP1R14B	0.67	-0.577767	0.0031	2.50864
down	PPP1R14C	0.02	-5.64386	1.97e-48	47.7055
down	PPP1R15A	0.57	-0.810966	0.00114	2.9431
down	PPP2R1B	0.61	-0.713119	0.00179	2.74715
down	PPP2R5A	0.55	-0.862496	0.00162	2.79048
down	PPP4R1	0.6	-0.736966	0.000435	3.36151
down	PPP4R4	0.04	-4.64386	1.96e-07	6.70774
down	PPRC1	0.52	-0.943416	5.25e-06	5.27984
down	PPTC7	0.53	-0.915936	9.74e-05	4.01144
down	PPWD1	0.53	-0.915936	0.00452	2.34486
down	PRDM1	0.14	-2.8365	4.11e-11	10.3862
down	PRDX1	0.65	-0.621488	0.00378	2.42251
down	PREP	0.71	-0.494109	0.0299	1.52433
down	PRICKLE1	0.19	-2.39593	1.15e-07	6.9393
down	PRICKLE3	0.59	-0.761213	0.00427	2.36957
down	PRIM1	0.56	-0.836501	0.00403	2.39469
down	PRKAR1B	0.4	-1.32193	1.27e-09	8.8962
down	PRKCH	0.08	-3.64386	8.79e-16	15.056
down	PRKCZ	0	#NUM!	8.69e-54	53.061
down	PRKRIR	0.65	-0.621488	0.0122	1.91364
down	PRKX	0.38	-1.39593	3.3e-05	4.48149
down	PRMT1	0.71	-0.494109	0.0167	1.77728
down	PRMT5	0.53	-0.915936	9.19e-07	6.03668
down	PRMT6	0.66	-0.599462	0.0219	1.65956
down	PROM2	0.07	-3.8365	3.78e-71	70.4225
down	PROSER1	0.61	-0.713119	0.000539	3.26841
down	PRPF4	0.66	-0.599462	0.00473	2.32514
down	PRPSAP2	0.51	-0.971431	0.0015	2.82391
down	PRR15L	0.02	-5.64386	1.25e-07	6.90309
down	PRR5	0.06	-4.05889	3.28e-27	26.4841
down	PRRG2	0.07	-3.8365	7.89e-09	8.10292
down	PRRG4	0	#NUM!	2.64e-64	63.5784
down	PRSS12	0.03	-5.05889	3.54e-06	5.451
down	PRSS16	0.01	-6.64386	5.2e-22	21.284
down	PRSS22	0	#NUM!	2.27e-18	17.644
down	PRSS8	0	#NUM!	2.35e-101	100.629
down	PSAT1	0.31	-1.68966	2.33e-15	14.6326
down	PSD4	0.56	-0.836501	0.00226	2.64589
down	PSEN2	0.53	-0.915936	0.00258	2.58838
down	PSMA6	0.71	-0.494109	0.0242	1.61618
down	PSMA7	0.69	-0.535332	0.0102	1.9914
down	PSMB10	0.68	-0.556393	0.043	1.36653
down	PSMB3	0.68	-0.556393	0.00968	2.01412
down	PSMB5	0.7	-0.514573	0.0208	1.68194
down	PSMD11	0.62	-0.68966	0.000414	3.383
down	PSME3	0.62	-0.68966	0.000659	3.18111
down	PSMF1	0.7	-0.514573	0.0127	1.8962
down	PSMG2	0.57	-0.810966	0.0398	1.40012
down	PSPH	0.58	-0.785875	0.00343	2.46471
down	PSTPIP1	0.27	-1.88897	0.047	1.3279
down	PSTPIP2	0.15	-2.73697	5.52e-28	27.2581
down	PTAFR	0.02	-5.64386	3.65e-30	29.4377
down	PTBP3	0.38	-1.39593	9.62e-12	11.0168
down	PTDSS1	0.68	-0.556393	0.00639	2.1945
down	PTGES	0.38	-1.39593	1.32e-08	7.87943
down	PTGES2	0.62	-0.68966	0.002	2.69897
down	PTGFRN	0.28	-1.8365	3.78e-22	21.4225
down	PTGS1	0.63	-0.666576	0.00437	2.35952
down	PTHLH	0.21	-2.25154	5.76e-23	22.2396
down	PTK6	0.05	-4.32193	7.86e-05	4.10458
down	PTP4A1	0.3	-1.73697	5.33e-15	14.2733
down	PTPLB	0.48	-1.05889	4.35e-07	6.36151
down	PTPN13	0.55	-0.862496	2.78e-05	4.55596
down	PTPN2	0.44	-1.18442	2.99e-06	5.52433
down	PTPN3	0.65	-0.621488	0.0287	1.54212
down	PTPN6	0.22	-2.18442	2.67e-08	7.57349
down	PTPRF	0.38	-1.39593	2.1e-10	9.67778
down	PTPRK	0.49	-1.02915	2.98e-06	5.52578
down	PTPRZ1	0.03	-5.05889	4.33e-13	12.3635
down	PTRH1	0.52	-0.943416	0.000987	3.00568
down	PUS1	0.31	-1.68966	2.24e-14	13.6498
down	PUS7	0.42	-1.25154	7.72e-07	6.11238
down	PUSL1	0.65	-0.621488	0.0148	1.82974
down	PVR	0.57	-0.810966	0.000222	3.65365
down	PVRL4	0.12	-3.05889	1.17e-13	12.9318
down	PWP1	0.61	-0.713119	0.00142	2.84771
down	PWP2	0.49	-1.02915	2.25e-06	5.64782
down	PWWP2B	0.16	-2.64386	5.8e-16	15.2366
down	PXMP2	0.36	-1.47393	0.011	1.95861
down	PYCR2	0.66	-0.599462	0.0039	2.40894
down	QRFPR	0.03	-5.05889	3.79e-09	8.42136
down	QRSL1	0.62	-0.68966	0.02	1.69897
down	QTRTD1	0.45	-1.152	4.1e-07	6.38722
down	R3HDM4	0.71	-0.494109	0.0324	1.48945
down	RAB11FIP1	0.27	-1.88897	3.65e-10	9.43771
down	RAB11FIP4	0.02	-5.64386	1.36e-23	22.8665
down	RAB17	0.14	-2.8365	3.33e-12	11.4776
down	RAB22A	0.65	-0.621488	0.0107	1.97062
down	RAB25	0	#NUM!	5.53e-125	124.257
down	RAB38	0.17	-2.55639	1.37e-19	18.8633
down	RAB3IL1	0.21	-2.25154	0.000173	3.76195
down	RAB3IP	0.11	-3.18442	2.58e-25	24.5884
down	RAB4A	0.58	-0.785875	0.0226	1.64589
down	RAB9A	0.57	-0.810966	0.00337	2.47237
down	RABEPK	0.52	-0.943416	2.5e-05	4.60206
down	RABGGTA	0.45	-1.152	7.73e-08	7.11182
down	RABGGTB	0.35	-1.51457	1.51e-08	7.82102
down	RAE1	0.68	-0.556393	0.0249	1.6038
down	RAET1E	0.28	-1.8365	5.07e-06	5.29499
down	RAET1G	0.33	-1.59946	4.49e-05	4.34775
down	RALA	0.66	-0.599462	0.0103	1.98716
down	RALGAPA2	0.41	-1.2863	7.93e-05	4.10073
down	RALGDS	0.55	-0.862496	0.00164	2.78516
down	RAN	0.64	-0.643856	0.00253	2.59688
down	RAP1GAP	0.03	-5.05889	4.42e-08	7.35458
down	RAPGEF5	0	#NUM!	1.59e-23	22.7986
down	RAPGEFL1	0.44	-1.18442	1.09e-05	4.96257
down	RASA1	0.4	-1.32193	5.35e-10	9.27165
down	RASEF	0.11	-3.18442	2.9e-12	11.5376
down	RASSF10	0.16	-2.64386	4.45e-05	4.35164
down	RASSF3	0.57	-0.810966	0.000782	3.10679
down	RASSF5	0.3	-1.73697	7.18e-05	4.14388
down	RASSF6	0.01	-6.64386	1.8e-11	10.7447
down	RASSF9	0.02	-5.64386	1.03e-06	5.98716
down	RAVER2	0.31	-1.68966	4.23e-07	6.37366
down	RB1CC1	0.62	-0.68966	0.00204	2.69037
down	RBBP8	0.53	-0.915936	4.67e-05	4.33068
down	RBFA	0.59	-0.761213	0.00256	2.59176
down	RBM18	0.43	-1.21759	4.2e-06	5.37675
down	RBM28	0.51	-0.971431	2.73e-05	4.56384
down	RBM34	0.63	-0.666576	0.0309	1.51004
down	RBM38	0.6	-0.736966	0.0133	1.87615
down	RBM41	0.51	-0.971431	0.0475	1.32331
down	RBM47	0.07	-3.8365	5e-10	9.30103
down	RBP1	0.06	-4.05889	2.75e-27	26.5607
down	RC3H2	0.69	-0.535332	0.0266	1.57512
down	RCC1	0.62	-0.68966	0.001	3
down	RCC2	0.62	-0.68966	0.000373	3.42829
down	RCE1	0.63	-0.666576	0.0123	1.91009
down	RCL1	0.33	-1.59946	5.74e-09	8.24109
down	RDH10	0.44	-1.18442	2.3e-05	4.63827
down	RDH13	0.44	-1.18442	4.38e-06	5.35853
down	REEP5	0.57	-0.810966	0.000871	3.05998
down	RELB	0.61	-0.713119	0.00732	2.13549
down	RELT	0.66	-0.599462	0.0399	1.39903
down	REXO4	0.68	-0.556393	0.00915	2.03858
down	RFK	0.49	-1.02915	0.000782	3.10679
down	RGS14	0.49	-1.02915	0.000869	3.06098
down	RGS16	0.03	-5.05889	1.81e-07	6.74232
down	RGS19	0.52	-0.943416	0.00177	2.75203
down	RGS20	0.51	-0.971431	0.00558	2.25337
down	RHOD	0.25	-2	4.26e-21	20.3706
down	RHOF	0.44	-1.18442	0.00406	2.39147
down	RHOV	0.02	-5.64386	1.65e-22	21.7825
down	RHPN1	0.26	-1.94342	0.00547	2.26201
down	RICTOR	0.55	-0.862496	0.00357	2.44733
down	RILPL2	0.62	-0.68966	0.0224	1.64975
down	RIMS2	0.01	-6.64386	1.18e-24	23.9281
down	RIMS3	0.26	-1.94342	0.000656	3.1831
down	RIN2	0.53	-0.915936	2.25e-05	4.64782
down	RINT1	0.62	-0.68966	0.0174	1.75945
down	RIOK1	0.49	-1.02915	0.000303	3.51856
down	RIOK3	0.6	-0.736966	0.000628	3.20204
down	RIPK2	0.61	-0.713119	0.00388	2.41117
down	RIPK4	0.18	-2.47393	3.52e-23	22.4535
down	RNASE7	0.06	-4.05889	2.01e-13	12.6968
down	RND3	0.39	-1.35845	1.2e-05	4.92082
down	RNF125	0.02	-5.64386	1.13e-13	12.9469
down	RNF126	0.61	-0.713119	0.000488	3.31158
down	RNF128	0.05	-4.32193	9e-06	5.04576
down	RNF13	0.59	-0.761213	0.00798	2.098
down	RNF130	0.2	-2.32193	1.13e-16	15.9469
down	RNF138	0.49	-1.02915	0.00249	2.6038
down	RNF19B	0.41	-1.2863	1.5e-09	8.82391
down	RNF217	0.38	-1.39593	6.05e-06	5.21824
down	RNF39	0.1	-3.32193	6.48e-09	8.18842
down	RNF43	0.01	-6.64386	6.21e-42	41.2069
down	RNF44	0.39	-1.35845	6.92e-10	9.15989
down	RNF6	0.68	-0.556393	0.0211	1.67572
down	RNPEP	0.67	-0.577767	0.0104	1.98297
down	RNU1-6	0	#NUM!	0.00107	2.97062
down	RNU1-9	0	#NUM!	0.00107	2.97062
down	ROBO1	0.13	-2.94342	3.33e-19	18.4776
down	ROBO4	0.44	-1.18442	0.00185	2.73283
down	RP1-34M23.5	0.05	-4.32193	0.00125	2.90309
down	RP1-92O14.3	0.08	-3.64386	0.00344	2.46344
down	RP11-104H15.7	0.09	-3.47393	0.000524	3.28067
down	RP11-111G23.1	0.13	-2.94342	0.0193	1.71444
down	RP11-1149O23.3	0.35	-1.51457	0.021	1.67778
down	RP11-116G8.4	0.07	-3.8365	0.00215	2.66756
down	RP11-117P22.1	0.03	-5.05889	1.22e-12	11.9136
down	RP11-127I20.4	0.01	-6.64386	6.88e-09	8.16241
down	RP11-132A1.4	0.24	-2.05889	0.0085	2.07058
down	RP11-160O5.1	0.26	-1.94342	0.00143	2.84466
down	RP11-186B7.4	0.47	-1.08927	0.0314	1.50307
down	RP11-215I23.4	0.11	-3.18442	9.98e-06	5.00087
down	RP11-220I1.1	0.65	-0.621488	0.0429	1.36754
down	RP11-231C14.3	0.25	-2	0.0189	1.72354
down	RP11-256I9.2	0.1	-3.32193	4.89e-43	42.3107
down	RP11-259K21.3	0.29	-1.78588	2.47e-23	22.6073
down	RP11-277L2.3	0.32	-1.64386	0.0368	1.43415
down	RP11-290F20.3	0.06	-4.05889	0.0305	1.5157
down	RP11-305N23.1	0.2	-2.32193	0.00755	2.12205
down	RP11-30P6.6	0.05	-4.32193	0.000109	3.96257
down	RP11-313P13.3	0.09	-3.47393	9.1e-06	5.04096
down	RP11-314P12.3	0.06	-4.05889	3.31e-24	23.4802
down	RP11-31F15.1	0.31	-1.68966	0.0035	2.45593
down	RP11-322M19.1	0.63	-0.666576	0.0289	1.5391
down	RP11-336A10.4	0.03	-5.05889	2.25e-06	5.64782
down	RP11-346D6.6	0.03	-5.05889	2.35e-19	18.6289
down	RP11-357H14.19	0.25	-2	1.55e-05	4.80967
down	RP11-357H14.20	0.26	-1.94342	0.00119	2.92445
down	RP11-368I7.2	0.28	-1.8365	1.27e-14	13.8962
down	RP11-380P13.2	0.2	-2.32193	0.000165	3.78252
down	RP11-386G11.10	0.02	-5.64386	0.000299	3.52433
down	RP11-3P17.3	0.69	-0.535332	0.00844	2.07366
down	RP11-416I2.1	0.12	-3.05889	6.57e-06	5.18243
down	RP11-423H2.1	0.4	-1.32193	1.44e-11	10.8416
down	RP11-429G19.3	0.04	-4.64386	0.00311	2.50724
down	RP11-429J17.6	0.15	-2.73697	2.26e-09	8.64589
down	RP11-445F12.1	0.06	-4.05889	1.98e-06	5.70333
down	RP11-44F14.2	0.09	-3.47393	0.000758	3.12033
down	RP11-488P3.1	0.07	-3.8365	4.56e-14	13.341
down	RP11-48O20.4	0.04	-4.64386	0.000685	3.16431
down	RP11-4F5.2	0.01	-6.64386	4.92e-08	7.30803
down	RP11-526L22.1	0.03	-5.05889	0.00947	2.02365
down	RP11-532F12.5	0.05	-4.32193	2.03e-07	6.6925
down	RP11-539E17.4	0.15	-2.73697	3.84e-05	4.41567
down	RP11-539I5.1	0.07	-3.8365	0.0122	1.91364
down	RP11-554I8.2	0.5	-1	0.00808	2.09259
down	RP11-561C5.4	0.48	-1.05889	0.0255	1.59346
down	RP11-572P18.1	0.57	-0.810966	0.000185	3.73283
down	RP11-597D13.9	0.06	-4.05889	1.44e-06	5.84164
down	RP11-65J3.1	0.3	-1.73697	0.000134	3.8729
down	RP11-66B24.2	0.36	-1.47393	0.0336	1.47366
down	RP11-66B24.4	0.18	-2.47393	4.34e-05	4.36251
down	RP11-697E2.6	0.05	-4.32193	0.0222	1.65365
down	RP11-69I8.2	0.1	-3.32193	1.34e-18	17.8729
down	RP11-727A23.10	0.22	-2.18442	3.97e-26	25.4012
down	RP11-764K9.2	0.33	-1.59946	0.0453	1.3439
down	RP11-800A3.4	0.02	-5.64386	2.26e-29	28.6459
down	RP11-85M11.2	0.01	-6.64386	3.13e-12	11.5045
down	RP11-86H7.1	0.22	-2.18442	2.35e-30	29.6289
down	RP11-92G12.3	0.15	-2.73697	0.0399	1.39903
down	RP11-96D1.11	0.05	-4.32193	6.24e-13	12.2048
down	RP3-410C9.1	0.22	-2.18442	0.0478	1.32057
down	RP3-416H24.1	0.22	-2.18442	0.000322	3.49214
down	RP4-564F22.2	0.4	-1.32193	2.81e-06	5.55129
down	RP4-694A7.2	0.27	-1.88897	0.00397	2.40121
down	RP4-798C17.5	0.25	-2	3.46e-05	4.46092
down	RP6-65G23.3	0.12	-3.05889	0.000104	3.98297
down	RPIA	0.59	-0.761213	0.0189	1.72354
down	RPL17	0.65	-0.621488	0.00318	2.49757
down	RPL17-C18ORF32	0.29	-1.78588	7.12e-05	4.14752
down	RPL27	0.64	-0.643856	0.00162	2.79048
down	RPL35	0.69	-0.535332	0.0142	1.84771
down	RPL39	0.65	-0.621488	0.00311	2.50724
down	RPL5	0.61	-0.713119	0.000513	3.28988
down	RPL7L1	0.66	-0.599462	0.00317	2.49894
down	RPL8	0.67	-0.577767	0.00341	2.46725
down	RPP25	0.36	-1.47393	0.000447	3.34969
down	RPP25L	0.55	-0.862496	0.00505	2.29671
down	RPP30	0.65	-0.621488	0.00498	2.30277
down	RPP38	0.58	-0.785875	0.0281	1.55129
down	RPP40	0.43	-1.21759	0.00275	2.56067
down	RPRD1A	0.6	-0.736966	0.000623	3.20551
down	RPS10	0.67	-0.577767	0.00388	2.41117
down	RPS14	0.7	-0.514573	0.0163	1.78781
down	RPS20	0.57	-0.810966	7.03e-05	4.15304
down	RPS21	0.64	-0.643856	0.00523	2.2815
down	RPS23	0.54	-0.888969	6.49e-05	4.18776
down	RPS28	0.71	-0.494109	0.0229	1.64016
down	RPS29	0.69	-0.535332	0.0164	1.78516
down	RPS2P55	0.33	-1.59946	0.0322	1.49214
down	RPS3	0.68	-0.556393	0.00486	2.31336
down	RPS6KA1	0.57	-0.810966	2.86e-05	4.54363
down	RPS6KA4	0.7	-0.514573	0.0168	1.77469
down	RPUSD1	0.66	-0.599462	0.0094	2.02687
down	RPUSD4	0.56	-0.836501	0.000535	3.27165
down	RRAD	0.05	-4.32193	9.07e-11	10.0424
down	RRN3	0.59	-0.761213	0.00105	2.97881
down	RRP12	0.43	-1.21759	9.72e-08	7.01233
down	RRP9	0.37	-1.4344	5.8e-13	12.2366
down	RRS1	0.34	-1.55639	2.18e-16	15.6615
down	RSL1D1	0.47	-1.08927	6.62e-08	7.17914
down	RSL24D1	0.44	-1.18442	1.25e-06	5.90309
down	RTCA	0.41	-1.2863	2.6e-06	5.58503
down	RTKN	0.2	-2.32193	4.37e-31	30.3595
down	RTN4R	0.12	-3.05889	8.29e-07	6.08145
down	RTN4RL1	0.21	-2.25154	0.00208	2.68194
down	RTTN	0.38	-1.39593	2.57e-11	10.5901
down	RUNX1	0.51	-0.971431	4.9e-06	5.3098
down	RUSC1	0.59	-0.761213	0.000312	3.50585
down	RUVBL1	0.62	-0.68966	0.00112	2.95078
down	S100A10	0.54	-0.888969	5.44e-05	4.2644
down	S100A11	0.46	-1.12029	3.53e-09	8.45223
down	S100A14	0	#NUM!	6.71e-225	224.173
down	S100A16	0.64	-0.643856	0.0012	2.92082
down	S100A2	0.13	-2.94342	1.13e-51	50.9469
down	S100A9	0	#NUM!	7.59e-61	60.1198
down	S100P	0.02	-5.64386	3.11e-14	13.5072
down	SAA1	0.01	-6.64386	1.08e-132	131.967
down	SAA2	0.01	-6.64386	2.4e-30	29.6198
down	SAMD12	0.02	-5.64386	5.07e-24	23.295
down	SAMD5	0.05	-4.32193	7.15e-05	4.14569
down	SAPCD2	0.08	-3.64386	3.68e-56	55.4342
down	SARS	0.6	-0.736966	0.000127	3.8962
down	SASS6	0.47	-1.08927	0.00755	2.12205
down	SAV1	0.42	-1.25154	2.89e-09	8.5391
down	SBDSP1	0.49	-1.02915	0.00134	2.8729
down	SBNO1	0.71	-0.494109	0.0263	1.58004
down	SBSN	0.13	-2.94342	1.49e-13	12.8268
down	SCARB1	0.7	-0.514573	0.0214	1.66959
down	SCD5	0.22	-2.18442	3.33e-20	19.4776
down	SCGB3A2	0.13	-2.94342	2.73e-29	28.5638
down	SCNM1	0.6	-0.736966	0.000653	3.18509
down	SCNN1G	0.05	-4.32193	0.00124	2.90658
down	SCO1	0.48	-1.05889	0.000185	3.73283
down	SDC4	0.5	-1	6.46e-08	7.18977
down	SDCBP2	0.42	-1.25154	0.00785	2.10513
down	SDCCAG3	0.52	-0.943416	1.29e-06	5.88941
down	SDHB	0.61	-0.713119	0.000641	3.19314
down	SDR16C5	0.05	-4.32193	8.03e-07	6.09528
down	SDR42E1	0.48	-1.05889	0.00107	2.97062
down	SEC11C	0.33	-1.59946	1.31e-06	5.88273
down	SEC23B	0.64	-0.643856	0.00409	2.38828
down	SECISBP2	0.62	-0.68966	0.0131	1.88273
down	SEH1L	0.53	-0.915936	8.98e-06	5.04672
down	SEL1L3	0.04	-4.64386	3.5e-22	21.4559
down	SELRC1	0.65	-0.621488	0.046	1.33724
down	SEMA3A	0.01	-6.64386	1.97e-32	31.7055
down	SEMA4D	0.15	-2.73697	9.75e-11	10.011
down	SERBP1	0.7	-0.514573	0.0194	1.7122
down	SERF1B	0.45	-1.152	0.000568	3.24565
down	SERINC2	0.32	-1.64386	6.8e-19	18.1675
down	SERPINA3	0.22	-2.18442	6.49e-10	9.18776
down	SERPINB1	0.13	-2.94342	1.68e-31	30.7747
down	SERPINB13	0	#NUM!	3.37e-20	19.4724
down	SERPINB2	0	#NUM!	4.23e-185	184.374
down	SERPINB3	0.01	-6.64386	0.00292	2.53462
down	SERPINB5	0.28	-1.8365	1.25e-18	17.9031
down	SERPINB7	0.04	-4.64386	3.55e-51	50.4498
down	SERPINB8	0.69	-0.535332	0.0244	1.61261
down	SERPINB9	0.05	-4.32193	1.79e-11	10.7471
down	SERTAD4	0.06	-4.05889	2.59e-24	23.5867
down	SESN2	0.42	-1.25154	3.24e-07	6.48945
down	SET	0.58	-0.785875	0.000416	3.38091
down	SETD3	0.68	-0.556393	0.0174	1.75945
down	SETD6	0.34	-1.55639	3.96e-05	4.4023
down	SETD8	0.64	-0.643856	0.0031	2.50864
down	SFN	0.13	-2.94342	9.68e-56	55.0141
down	SFRP1	0.22	-2.18442	6.17e-13	12.2097
down	SFXN4	0.28	-1.8365	2.38e-10	9.62342
down	SGK3	0.24	-2.05889	2.41e-07	6.61798
down	SGPL1	0.54	-0.888969	4.4e-05	4.35655
down	SGPP2	0.02	-5.64386	2.18e-18	17.6615
down	SH2D2A	0.13	-2.94342	2.47e-07	6.6073
down	SH2D3A	0.13	-2.94342	1.95e-33	32.71
down	SH2D5	0.22	-2.18442	2.53e-11	10.5969
down	SH3BGRL2	0.09	-3.47393	2.34e-11	10.6308
down	SH3GLB2	0.68	-0.556393	0.0184	1.73518
down	SH3RF2	0.58	-0.785875	0.0003	3.52288
down	SH3TC2	0.38	-1.39593	3.87e-05	4.41229
down	SH3YL1	0.49	-1.02915	0.0161	1.79317
down	SHROOM3	0.44	-1.18442	2.01e-08	7.6968
down	SIAH2	0.53	-0.915936	5.97e-05	4.22403
down	SIMC1	0.52	-0.943416	0.000369	3.43297
down	SIRPB2	0.01	-6.64386	1.77e-07	6.75203
down	SIRT7	0.58	-0.785875	0.00878	2.05651
down	SKA1	0.69	-0.535332	0.0267	1.57349
down	SKIL	0.5	-1	0.0103	1.98716
down	SLC11A2	0.55	-0.862496	0.003	2.52288
down	SLC12A2	0.37	-1.4344	7.84e-08	7.10568
down	SLC12A8	0.19	-2.39593	8.01e-07	6.09637
down	SLC15A4	0.64	-0.643856	0.0197	1.70553
down	SLC16A1	0.59	-0.761213	0.000179	3.74715
down	SLC18B1	0.4	-1.32193	0.000254	3.59517
down	SLC19A2	0.44	-1.18442	0.00314	2.50307
down	SLC1A3	0.13	-2.94342	4.41e-17	16.3556
down	SLC1A4	0.35	-1.51457	4.48e-05	4.34872
down	SLC1A5	0.43	-1.21759	5.3e-10	9.27572
down	SLC1A6	0	#NUM!	9.61e-08	7.01728
down	SLC20A2	0.54	-0.888969	1.8e-05	4.74473
down	SLC22A15	0.02	-5.64386	2.21e-11	10.6556
down	SLC22A23	0.09	-3.47393	2.7e-13	12.5686
down	SLC22A5	0.65	-0.621488	0.0418	1.37882
down	SLC25A13	0.56	-0.836501	0.000118	3.92812
down	SLC25A19	0.4	-1.32193	4.86e-08	7.31336
down	SLC25A24	0.53	-0.915936	3.04e-05	4.51713
down	SLC25A25	0.59	-0.761213	0.00631	2.19997
down	SLC25A29	0.61	-0.713119	0.0409	1.38828
down	SLC25A32	0.47	-1.08927	3.08e-07	6.51145
down	SLC25A33	0.47	-1.08927	0.0366	1.43652
down	SLC25A39	0.4	-1.32193	1.94e-13	12.7122
down	SLC25A4	0.39	-1.35845	9.4e-05	4.02687
down	SLC25A43	0.61	-0.713119	0.0095	2.02228
down	SLC25A5	0.55	-0.862496	1.24e-05	4.90658
down	SLC27A2	0.04	-4.64386	8.54e-08	7.06854
down	SLC29A1	0.62	-0.68966	0.000782	3.10679
down	SLC29A2	0.16	-2.64386	9.32e-10	9.03058
down	SLC2A12	0.1	-3.32193	1.31e-06	5.88273
down	SLC2A9	0.31	-1.68966	1.57e-07	6.8041
down	SLC30A7	0.55	-0.862496	0.00163	2.78781
down	SLC31A2	0.49	-1.02915	0.000108	3.96658
down	SLC35D1	0.47	-1.08927	0.0024	2.61979
down	SLC35F2	0.59	-0.761213	0.000334	3.47625
down	SLC37A1	0.04	-4.64386	4.77e-15	14.3215
down	SLC38A1	0.39	-1.35845	6.33e-11	10.1986
down	SLC38A9	0.38	-1.39593	7.31e-06	5.13608
down	SLC39A4	0.43	-1.21759	4.84e-09	8.31515
down	SLC39A6	0.66	-0.599462	0.0105	1.97881
down	SLC39A8	0.13	-2.94342	6.53e-10	9.18509
down	SLC3A2	0.15	-2.73697	1.2e-44	43.9208
down	SLC41A2	0.17	-2.55639	5.75e-06	5.24033
down	SLC43A2	0.2	-2.32193	3.16e-07	6.50031
down	SLC43A3	0.48	-1.05889	8.93e-09	8.04915
down	SLC44A3	0.03	-5.05889	5.26e-13	12.279
down	SLC45A3	0.32	-1.64386	1.75e-07	6.75696
down	SLC45A4	0.37	-1.4344	0.00568	2.24565
down	SLC46A1	0.3	-1.73697	1.81e-09	8.74232
down	SLC4A11	0.24	-2.05889	1.63e-14	13.7878
down	SLC4A3	0.09	-3.47393	3.36e-13	12.4737
down	SLC4A7	0.52	-0.943416	0.00151	2.82102
down	SLC52A2	0.64	-0.643856	0.00292	2.53462
down	SLC6A11	0.02	-5.64386	2.07e-36	35.684
down	SLC6A15	0.29	-1.78588	3.39e-13	12.4698
down	SLC6A8	0.46	-1.12029	6.2e-09	8.20761
down	SLC6A9	0.19	-2.39593	2.11e-26	25.6757
down	SLC7A1	0.48	-1.05889	8.03e-08	7.09528
down	SLC7A11	0.34	-1.55639	1.09e-10	9.96257
down	SLC7A5	0.11	-3.18442	5.98e-55	54.2233
down	SLC9A9	0.02	-5.64386	7.04e-05	4.15243
down	SLFN13	0.38	-1.39593	9.89e-06	5.0048
down	SLFN5	0.51	-0.971431	5.77e-05	4.23882
down	SLMO2	0.43	-1.21759	1.54e-07	6.81248
down	SMAD1	0.46	-1.12029	0.000515	3.28819
down	SMAGP	0.61	-0.713119	0.000579	3.23732
down	SMARCD2	0.64	-0.643856	0.00151	2.82102
down	SMIM3	0.18	-2.47393	6.05e-10	9.21824
down	SMN1	0.45	-1.152	2.59e-06	5.5867
down	SMN2	0.54	-0.888969	1.49e-05	4.82681
down	SMO	0.02	-5.64386	3.15e-16	15.5017
down	SMOC1	0.1	-3.32193	3.73e-11	10.4283
down	SMPD2	0.44	-1.18442	2.49e-06	5.6038
down	SMPDL3B	0.03	-5.05889	4.71e-31	30.327
down	SMURF1	0.59	-0.761213	0.000606	3.21753
down	SMURF2	0.3	-1.73697	5e-16	15.301
down	SMYD2	0.38	-1.39593	1.38e-09	8.86012
down	SNAI2	0.63	-0.666576	0.00503	2.29843
down	SNAPC4	0.57	-0.810966	0.000967	3.01457
down	SNCG	0.38	-1.39593	1.31e-06	5.88273
down	SNHG1	0.4	-1.32193	1.26e-09	8.89963
down	SNHG12	0.39	-1.35845	0.000439	3.35754
down	SNHG15	0.45	-1.152	8.2e-06	5.08619
down	SNHG16	0.56	-0.836501	4.52e-05	4.34486
down	SNHG3	0.47	-1.08927	3.69e-06	5.43297
down	SNHG5	0.51	-0.971431	0.000126	3.89963
down	SNHG7	0.59	-0.761213	0.0117	1.93181
down	SNORA74B	0.04	-4.64386	0.0103	1.98716
down	SNRPA1	0.69	-0.535332	0.0305	1.5157
down	SNRPB	0.64	-0.643856	0.00086	3.0655
down	SNX16	0.37	-1.4344	0.0132	1.87943
down	SNX18	0.35	-1.51457	2.63e-07	6.58004
down	SNX5	0.44	-1.18442	1.2e-07	6.92082
down	SNX9	0.43	-1.21759	1.08e-09	8.96658
down	SOAT1	0.69	-0.535332	0.0421	1.37572
down	SOCS3	0.27	-1.88897	2.08e-09	8.68194
down	SORBS1	0.06	-4.05889	0.00285	2.54516
down	SORD	0.44	-1.18442	1.66e-09	8.77989
down	SORT1	0.26	-1.94342	6.89e-23	22.1618
down	SOWAHC	0.56	-0.836501	0.000571	3.24336
down	SOX15	0.05	-4.32193	5.09e-90	89.2933
down	SOX4	0.07	-3.8365	2.93e-24	23.5331
down	SOX9	0.16	-2.64386	8.85e-29	28.0531
down	SPAG1	0.31	-1.68966	6.36e-08	7.19654
down	SPATA18	0.16	-2.64386	0.0246	1.60906
down	SPATA6L	0.21	-2.25154	0.0474	1.32422
down	SPECC1	0.7	-0.514573	0.0201	1.6968
down	SPHK1	0.61	-0.713119	0.000792	3.10127
down	SPINT1	0.04	-4.64386	1.71e-93	92.767
[truncated: 2,836 more rows]
