# Supplementary material for: FOXQ1 recruits the MLL complex to activate transcription of EMT and promote breast cancer metastasis
Source: Nat Commun. 2022 Nov 1;13:6548. doi: 10.1038/s41467-022-34239-z (PMC9626503; doi:10.1038/s41467-022-34239-z)
Supplement: Supplementary file 6 — Supplementary Data 3 [file 41467_2022_34239_MOESM6_ESM.xlsx]

## Sheet: Ext. data 1 - TAP-MS
#	Identified Proteins (510)	Accession #	MW	Fisher's Exact Test (P-Value): *(p <= 0.04510)	Quantitative Profile	1_Cont	2_Foxq1
141	Forkhead box protein Q1 OS=Homo sapiens GN=FOXQ1 PE=2 SV=2	FOXQ1_HUMAN	42 kDa	< 0.00010	1_Cont low, 2_Foxq1 high	5	320
81	Heat shock cognate 71 kDa protein OS=Homo sapiens GN=HSPA8 PE=1 SV=1	HSP7C_HUMAN	71 kDa	< 0.00010	1_Cont low, 2_Foxq1 high	11	241
261	DNA-dependent protein kinase catalytic subunit OS=Homo sapiens GN=PRKDC PE=1 SV=3	PRKDC_HUMAN	469 kDa	< 0.00010	1_Cont low, 2_Foxq1 high	0	205
133	Tubulin beta chain OS=Homo sapiens GN=TUBB PE=1 SV=2	TBB5_HUMAN	50 kDa	< 0.00010	1_Cont low, 2_Foxq1 high	5	137
510	X-ray repair cross-complementing protein 5 OS=Homo sapiens GN=XRCC5 PE=1 SV=3	XRCC5_HUMAN	83 kDa	< 0.00010	1_Cont low, 2_Foxq1 high	0	131
229	Heat shock 70 kDa protein 1A OS=Homo sapiens GN=HSPA1A PE=1 SV=1	HS71A_HUMAN (+1)	70 kDa	< 0.00010	1_Cont low, 2_Foxq1 high	1	120
509	X-ray repair cross-complementing protein 6 OS=Homo sapiens GN=XRCC6 PE=1 SV=2	XRCC6_HUMAN	70 kDa	< 0.00010	1_Cont low, 2_Foxq1 high	0	117
102	78 kDa glucose-regulated protein OS=Homo sapiens GN=HSPA5 PE=1 SV=2	GRP78_HUMAN	72 kDa	< 0.00010	1_Cont low, 2_Foxq1 high	8	95
508	Stress-70 protein, mitochondrial OS=Homo sapiens GN=HSPA9 PE=1 SV=2	GRP75_HUMAN	74 kDa	< 0.00010	1_Cont low, 2_Foxq1 high	0	85
507	Retinoblastoma-binding protein 5 OS=Homo sapiens GN=RBBP5 PE=1 SV=2	RBBP5_HUMAN	59 kDa	< 0.00010	1_Cont low, 2_Foxq1 high	0	52
506	Set1/Ash2 histone methyltransferase complex subunit ASH2 OS=Homo sapiens GN=ASH2L PE=1 SV=1	ASH2L_HUMAN	69 kDa	< 0.00010	1_Cont low, 2_Foxq1 high	0	50
283	ATP-dependent RNA helicase A OS=Homo sapiens GN=DHX9 PE=1 SV=4	DHX9_HUMAN	141 kDa	< 0.00010	1_Cont low, 2_Foxq1 high	0	41
504	General vesicular transport factor p115 OS=Homo sapiens GN=USO1 PE=1 SV=2	USO1_HUMAN	108 kDa	< 0.00010	1_Cont low, 2_Foxq1 high	0	38
243	Heterogeneous nuclear ribonucleoprotein U OS=Homo sapiens GN=HNRNPU PE=1 SV=6	HNRPU_HUMAN	91 kDa	< 0.00010	1_Cont low, 2_Foxq1 high	0	35
502	WD repeat-containing protein 5 OS=Homo sapiens GN=WDR5 PE=1 SV=1	WDR5_HUMAN	37 kDa	< 0.00010	1_Cont low, 2_Foxq1 high	0	33
501	Nucleophosmin OS=Homo sapiens GN=NPM1 PE=1 SV=2	NPM_HUMAN	33 kDa	< 0.00010	1_Cont low, 2_Foxq1 high	0	32
275	Transducin-like enhancer protein 3 OS=Homo sapiens GN=TLE3 PE=1 SV=2	TLE3_HUMAN	83 kDa	< 0.00010	1_Cont low, 2_Foxq1 high	0	29
200	Histone H2B type 1-D OS=Homo sapiens GN=HIST1H2BD PE=1 SV=2	H2B1D_HUMAN	14 kDa	< 0.00010	1_Cont low, 2_Foxq1 high	2	28
492	Protein SET OS=Homo sapiens GN=SET PE=1 SV=3	SET_HUMAN	33 kDa	< 0.00010	1_Cont low, 2_Foxq1 high	0	25
488	E3 ubiquitin-protein ligase CHIP OS=Homo sapiens GN=STUB1 PE=1 SV=2	CHIP_HUMAN	35 kDa	< 0.00010	1_Cont low, 2_Foxq1 high	0	24
485	Heat shock 70 kDa protein 1A/1B OS=Homo sapiens GN=HSPA1A PE=1 SV=5	HSP71_HUMAN	?	< 0.00010	1_Cont low, 2_Foxq1 high	0	22
484	Nuclease-sensitive element-binding protein 1 OS=Homo sapiens GN=YBX1 PE=1 SV=3	YBOX1_HUMAN	36 kDa	< 0.00010	1_Cont low, 2_Foxq1 high	0	21
482	Insulin receptor substrate 4 OS=Homo sapiens GN=IRS4 PE=1 SV=1	IRS4_HUMAN	134 kDa	< 0.00010	1_Cont low, 2_Foxq1 high	0	20
481	ADP/ATP translocase 2 OS=Homo sapiens GN=SLC25A5 PE=1 SV=7	ADT2_HUMAN	33 kDa	< 0.00010	1_Cont low, 2_Foxq1 high	0	20
215	Tubulin alpha-1B chain OS=Homo sapiens GN=TUBA1B PE=1 SV=1	TBA1B_HUMAN	50 kDa	< 0.00010	1_Cont low, 2_Foxq1 high	2	20
477	Interleukin enhancer-binding factor 3 OS=Homo sapiens GN=ILF3 PE=1 SV=3	ILF3_HUMAN	95 kDa	< 0.00010	1_Cont low, 2_Foxq1 high	0	17
276	Heterogeneous nuclear ribonucleoprotein H OS=Homo sapiens GN=HNRNPH1 PE=1 SV=4	HNRH1_HUMAN	49 kDa	< 0.00010	1_Cont low, 2_Foxq1 high	0	17
464	Nucleolin OS=Homo sapiens GN=NCL PE=1 SV=3	NUCL_HUMAN	77 kDa	0.00013	1_Cont low, 2_Foxq1 high	0	15
465	Single-stranded DNA-binding protein, mitochondrial OS=Homo sapiens GN=SSBP1 PE=1 SV=1	SSBP_HUMAN	17 kDa	0.00013	1_Cont low, 2_Foxq1 high	0	15
264	RNA-binding protein FUS OS=Homo sapiens GN=FUS PE=1 SV=1	FUS_HUMAN	53 kDa	0.00024	1_Cont low, 2_Foxq1 high	0	14
256	CAD protein OS=Homo sapiens GN=CAD PE=1 SV=3	PYR1_HUMAN	243 kDa	0.00024	1_Cont low, 2_Foxq1 high	0	14
462	Plasminogen activator inhibitor 1 RNA-binding protein OS=Homo sapiens GN=SERBP1 PE=1 SV=2	PAIRB_HUMAN	45 kDa	0.00024	1_Cont low, 2_Foxq1 high	0	14
459	Bystin OS=Homo sapiens GN=BYSL PE=1 SV=3	BYST_HUMAN	50 kDa	0.00043	1_Cont low, 2_Foxq1 high	0	13
458	BAG family molecular chaperone regulator 2 OS=Homo sapiens GN=BAG2 PE=1 SV=1	BAG2_HUMAN	24 kDa	0.00043	1_Cont low, 2_Foxq1 high	0	13
270	Probable ubiquitin carboxyl-terminal hydrolase FAF-X OS=Homo sapiens GN=USP9X PE=1 SV=3	USP9X_HUMAN	292 kDa	0.00078	1_Cont low, 2_Foxq1 high	0	12
222	Heat shock protein HSP 90-beta OS=Homo sapiens GN=HSP90AB1 PE=1 SV=4	HS90B_HUMAN	83 kDa	0.005	1_Cont low, 2_Foxq1 high	1	12
450	Insulin-like growth factor 2 mRNA-binding protein 1 OS=Homo sapiens GN=IGF2BP1 PE=1 SV=2	IF2B1_HUMAN	63 kDa	0.0014	1_Cont low, 2_Foxq1 high	0	11
451	Tripartite motif-containing protein 26 OS=Homo sapiens GN=TRIM26 PE=1 SV=1	TRI26_HUMAN	62 kDa	0.0014	1_Cont low, 2_Foxq1 high	0	11
446	Heterogeneous nuclear ribonucleoprotein A1 OS=Homo sapiens GN=HNRNPA1 PE=1 SV=5	ROA1_HUMAN	39 kDa	0.0026	1_Cont low, 2_Foxq1 high	0	10
262	Transducin-like enhancer protein 1 OS=Homo sapiens GN=TLE1 PE=1 SV=2	TLE1_HUMAN	83 kDa	0.00013	1_Cont low, 2_Foxq1 high	0	10
447	Heterogeneous nuclear ribonucleoprotein D0 OS=Homo sapiens GN=HNRNPD PE=1 SV=1	HNRPD_HUMAN	38 kDa	0.0026	1_Cont low, 2_Foxq1 high	0	10
439	Heterogeneous nuclear ribonucleoproteins A2/B1 OS=Homo sapiens GN=HNRNPA2B1 PE=1 SV=2	ROA2_HUMAN	37 kDa	0.0047	1_Cont low, 2_Foxq1 high	0	9
437	60 kDa heat shock protein, mitochondrial OS=Homo sapiens GN=HSPD1 PE=1 SV=2	CH60_HUMAN	61 kDa	0.0047	1_Cont low, 2_Foxq1 high	0	9
438	Forkhead box protein C1 OS=Homo sapiens GN=FOXC1 PE=1 SV=3	FOXC1_HUMAN	57 kDa	0.0047	1_Cont low, 2_Foxq1 high	0	9
440	Signal recognition particle 14 kDa protein OS=Homo sapiens GN=SRP14 PE=1 SV=2	SRP14_HUMAN	15 kDa	0.0047	1_Cont low, 2_Foxq1 high	0	9
279	Heterogeneous nuclear ribonucleoprotein M OS=Homo sapiens GN=HNRNPM PE=1 SV=3	HNRPM_HUMAN	78 kDa	0.0085	1_Cont low, 2_Foxq1 high	0	8
258	DNA-directed RNA polymerases I, II, and III subunit RPABC1 OS=Homo sapiens GN=POLR2E PE=1 SV=4	RPAB1_HUMAN	25 kDa	0.0085	1_Cont low, 2_Foxq1 high	0	8
432	Homeobox protein SIX2 OS=Homo sapiens GN=SIX2 PE=1 SV=1	SIX2_HUMAN	32 kDa	0.0085	1_Cont low, 2_Foxq1 high	0	8
277	DnaJ homolog subfamily A member 1 OS=Homo sapiens GN=DNAJA1 PE=1 SV=2	DNJA1_HUMAN	45 kDa	0.0085	1_Cont low, 2_Foxq1 high	0	8
433	Interleukin enhancer-binding factor 2 OS=Homo sapiens GN=ILF2 PE=1 SV=2	ILF2_HUMAN	43 kDa	0.0085	1_Cont low, 2_Foxq1 high	0	8
253	RNA-binding motif protein, X chromosome OS=Homo sapiens GN=RBMX PE=1 SV=3	RBMX_HUMAN	42 kDa	0.0085	1_Cont low, 2_Foxq1 high	0	8
434	Protein dpy-30 homolog OS=Homo sapiens GN=DPY30 PE=1 SV=1	DPY30_HUMAN	11 kDa	0.0085	1_Cont low, 2_Foxq1 high	0	8
430	Emerin OS=Homo sapiens GN=EMD PE=1 SV=1	EMD_HUMAN	29 kDa	0.0085	1_Cont low, 2_Foxq1 high	0	8
431	Heterogeneous nuclear ribonucleoprotein A/B OS=Homo sapiens GN=HNRNPAB PE=1 SV=2	ROAA_HUMAN	36 kDa	0.0047	1_Cont low, 2_Foxq1 high	0	8
234	Tubulin beta-4B chain OS=Homo sapiens GN=TUBB4B PE=1 SV=1	TBB4B_HUMAN	50 kDa	< 0.00010	1_Cont low, 2_Foxq1 high	1	9
419	Cellular tumor antigen p53 OS=Homo sapiens GN=TP53 PE=1 SV=4	P53_HUMAN	44 kDa	0.015	1_Cont low, 2_Foxq1 high	0	7
422	Poly [ADP-ribose] polymerase 1 OS=Homo sapiens GN=PARP1 PE=1 SV=4	PARP1_HUMAN	113 kDa	0.015	1_Cont low, 2_Foxq1 high	0	7
246	Probable ATP-dependent RNA helicase DDX17 OS=Homo sapiens GN=DDX17 PE=1 SV=2	DDX17_HUMAN	80 kDa	0.015	1_Cont low, 2_Foxq1 high	0	7
244	Mitochondrial import inner membrane translocase subunit TIM50 OS=Homo sapiens GN=TIMM50 PE=1 SV=2	TIM50_HUMAN	40 kDa	0.015	1_Cont low, 2_Foxq1 high	0	7
420	DnaJ homolog subfamily A member 3, mitochondrial OS=Homo sapiens GN=DNAJA3 PE=1 SV=2	DNJA3_HUMAN	52 kDa	0.015	1_Cont low, 2_Foxq1 high	0	7
421	Nucleolar RNA helicase 2 OS=Homo sapiens GN=DDX21 PE=1 SV=5	DDX21_HUMAN	87 kDa	0.015	1_Cont low, 2_Foxq1 high	0	7
418	ATP synthase subunit O, mitochondrial OS=Homo sapiens GN=ATP5O PE=1 SV=1	ATPO_HUMAN	23 kDa	0.015	1_Cont low, 2_Foxq1 high	0	7
423	Poly(rC)-binding protein 1 OS=Homo sapiens GN=PCBP1 PE=1 SV=2	PCBP1_HUMAN	37 kDa	0.015	1_Cont low, 2_Foxq1 high	0	7
414	RuvB-like 2 OS=Homo sapiens GN=RUVBL2 PE=1 SV=3	RUVB2_HUMAN	51 kDa	0.015	1_Cont low, 2_Foxq1 high	0	7
252	U5 small nuclear ribonucleoprotein 200 kDa helicase OS=Homo sapiens GN=SNRNP200 PE=1 SV=2	U520_HUMAN	245 kDa	0.028	1_Cont low, 2_Foxq1 high	0	6
400	RuvB-like 1 OS=Homo sapiens GN=RUVBL1 PE=1 SV=1	RUVB1_HUMAN	50 kDa	0.028	1_Cont low, 2_Foxq1 high	0	6
403	Heat shock 70 kDa protein 4 OS=Homo sapiens GN=HSPA4 PE=1 SV=4	HSP74_HUMAN	94 kDa	0.028	1_Cont low, 2_Foxq1 high	0	6
248	Casein kinase II subunit beta OS=Homo sapiens GN=CSNK2B PE=1 SV=1	CSK2B_HUMAN	25 kDa	0.028	1_Cont low, 2_Foxq1 high	0	6
401	Chromatin target of PRMT1 protein OS=Homo sapiens GN=CHTOP PE=1 SV=2	CHTOP_HUMAN	26 kDa	0.028	1_Cont low, 2_Foxq1 high	0	6
402	Complement component 1 Q subcomponent-binding protein, mitochondrial OS=Homo sapiens GN=C1QBP PE=1 SV=1	C1QBP_HUMAN	31 kDa	0.028	1_Cont low, 2_Foxq1 high	0	6
397	Alpha-globin transcription factor CP2 OS=Homo sapiens GN=TFCP2 PE=1 SV=2	TFCP2_HUMAN	57 kDa	0.028	1_Cont low, 2_Foxq1 high	0	6
404	Heterogeneous nuclear ribonucleoprotein K OS=Homo sapiens GN=HNRNPK PE=1 SV=1	HNRPK_HUMAN	51 kDa	0.028	1_Cont low, 2_Foxq1 high	0	6
407	Proteasome activator complex subunit 3 OS=Homo sapiens GN=PSME3 PE=1 SV=1	PSME3_HUMAN	30 kDa	0.028	1_Cont low, 2_Foxq1 high	0	6
406	Polyadenylate-binding protein 1 OS=Homo sapiens GN=PABPC1 PE=1 SV=2	PABP1_HUMAN	71 kDa	0.028	1_Cont low, 2_Foxq1 high	0	6
410	Tubulin beta-2A chain OS=Homo sapiens GN=TUBB2A PE=1 SV=1	TBB2A_HUMAN	50 kDa	< 0.00010	1_Cont low, 2_Foxq1 high	0	6
411	Uncharacterized protein C7orf50 OS=Homo sapiens GN=C7orf50 PE=1 SV=1	CG050_HUMAN	22 kDa	0.028	1_Cont low, 2_Foxq1 high	0	6
409	Transcription factor A, mitochondrial OS=Homo sapiens GN=TFAM PE=1 SV=1	TFAM_HUMAN	29 kDa	0.028	1_Cont low, 2_Foxq1 high	0	6
405	Heterogeneous nuclear ribonucleoprotein R OS=Homo sapiens GN=HNRNPR PE=1 SV=1	HNRPR_HUMAN	71 kDa	0.028	1_Cont low, 2_Foxq1 high	0	6
408	Protein PAXX OS=Homo sapiens GN=C9orf142 PE=1 SV=2	PAXX_HUMAN	22 kDa	0.028	1_Cont low, 2_Foxq1 high	0	6
412	Y-box-binding protein 3 OS=Homo sapiens GN=YBX3 PE=1 SV=4	YBOX3_HUMAN	40 kDa	0.0014	1_Cont low, 2_Foxq1 high	0	6
393	Semenogelin-1 OS=Homo sapiens GN=SEMG1 PE=1 SV=2	SEMG1_HUMAN	52 kDa	0.051	[]	0	5
251	Bifunctional glutamate/proline--tRNA ligase OS=Homo sapiens GN=EPRS PE=1 SV=5	SYEP_HUMAN	171 kDa	0.051	[]	0	5
266	Proline-, glutamic acid- and leucine-rich protein 1 OS=Homo sapiens GN=PELP1 PE=1 SV=2	PELP1_HUMAN	120 kDa	0.051	[]	0	5
383	Protein LTV1 homolog OS=Homo sapiens GN=LTV1 PE=1 SV=1	LTV1_HUMAN	55 kDa	0.051	[]	0	5
381	THO complex subunit 4 OS=Homo sapiens GN=ALYREF PE=1 SV=3	THOC4_HUMAN	27 kDa	0.051	[]	0	5
394	Serine/arginine-rich splicing factor 1 OS=Homo sapiens GN=SRSF1 PE=1 SV=2	SRSF1_HUMAN	28 kDa	0.051	[]	0	5
392	Pre-B-cell leukemia transcription factor 1 OS=Homo sapiens GN=PBX1 PE=1 SV=1	PBX1_HUMAN	47 kDa	0.051	[]	0	5
382	Homeobox protein Hox-B9 OS=Homo sapiens GN=HOXB9 PE=1 SV=2	HXB9_HUMAN	28 kDa	0.051	[]	0	5
390	HCLS1-associated protein X-1 OS=Homo sapiens GN=HAX1 PE=1 SV=2	HAX1_HUMAN	32 kDa	0.051	[]	0	5
389	Cyclic AMP-responsive element-binding protein 1 OS=Homo sapiens GN=CREB1 PE=1 SV=2	CREB1_HUMAN	37 kDa	0.051	[]	0	5
384	Amino-terminal enhancer of split OS=Homo sapiens GN=AES PE=1 SV=4	AES_HUMAN	22 kDa	0.028	1_Cont low, 2_Foxq1 high	0	5
395	UPF0461 protein C5orf24 OS=Homo sapiens GN=C5orf24 PE=1 SV=1	CE024_HUMAN	20 kDa	0.051	[]	0	5
391	Histone H1x OS=Homo sapiens GN=H1FX PE=1 SV=1	H1X_HUMAN	22 kDa	0.051	[]	0	5
379	Casein kinase II subunit alpha OS=Homo sapiens GN=CSNK2A1 PE=1 SV=1	CSK21_HUMAN (+1)	45 kDa	0.051	[]	0	5
375	Protein VPRBP OS=Homo sapiens GN=VPRBP PE=1 SV=3	VPRBP_HUMAN	169 kDa	0.092	[]	0	4
365	Matrin-3 OS=Homo sapiens GN=MATR3 PE=1 SV=2	MATR3_HUMAN	95 kDa	0.092	[]	0	4
265	Pre-mRNA-processing factor 19 OS=Homo sapiens GN=PRPF19 PE=1 SV=1	PRP19_HUMAN	55 kDa	0.092	[]	0	4
357	D-3-phosphoglycerate dehydrogenase OS=Homo sapiens GN=PHGDH PE=1 SV=4	SERA_HUMAN	57 kDa	0.092	[]	0	4
372	Heterogeneous nuclear ribonucleoproteins C1/C2 OS=Homo sapiens GN=HNRNPC PE=1 SV=4	HNRPC_HUMAN	34 kDa	0.092	[]	0	4
363	Double-stranded RNA-binding protein Staufen homolog 1 OS=Homo sapiens GN=STAU1 PE=1 SV=2	STAU1_HUMAN	63 kDa	0.092	[]	0	4
263	Prohibitin-2 OS=Homo sapiens GN=PHB2 PE=1 SV=2	PHB2_HUMAN	33 kDa	0.092	[]	0	4
360	RNA-binding protein EWS OS=Homo sapiens GN=EWSR1 PE=1 SV=1	EWS_HUMAN	68 kDa	0.092	[]	0	4
376	Putative ATP-dependent RNA helicase DHX30 OS=Homo sapiens GN=DHX30 PE=1 SV=1	DHX30_HUMAN	134 kDa	0.092	[]	0	4
364	Importin subunit beta-1 OS=Homo sapiens GN=KPNB1 PE=1 SV=2	IMB1_HUMAN	97 kDa	0.092	[]	0	4
359	Histone H2B type 3-B OS=Homo sapiens GN=HIST3H2BB PE=1 SV=3	H2B3B_HUMAN	14 kDa	< 0.00010	1_Cont low, 2_Foxq1 high	0	4
361	Ras GTPase-activating protein-binding protein 2 OS=Homo sapiens GN=G3BP2 PE=1 SV=2	G3BP2_HUMAN	54 kDa	0.051	[]	0	4
367	RRP15-like protein OS=Homo sapiens GN=RRP15 PE=1 SV=2	RRP15_HUMAN	31 kDa	0.092	[]	0	4
259	DnaJ homolog subfamily A member 2 OS=Homo sapiens GN=DNAJA2 PE=1 SV=1	DNJA2_HUMAN	46 kDa	0.092	[]	0	4
273	Cleavage and polyadenylation specificity factor subunit 5 OS=Homo sapiens GN=NUDT21 PE=1 SV=1	CPSF5_HUMAN	26 kDa	0.092	[]	0	4
284	Zinc finger protein 768 OS=Homo sapiens GN=ZNF768 PE=1 SV=2	ZN768_HUMAN	60 kDa	0.092	[]	0	4
377	Serine/arginine-rich splicing factor 3 OS=Homo sapiens GN=SRSF3 PE=1 SV=1	SRSF3_HUMAN	19 kDa	0.092	[]	0	4
356	Tubulin beta-4A chain OS=Homo sapiens GN=TUBB4A PE=1 SV=2	TBB4A_HUMAN	50 kDa	< 0.00010	1_Cont low, 2_Foxq1 high	0	4
370	CCAAT/enhancer-binding protein beta OS=Homo sapiens GN=CEBPB PE=1 SV=2	CEBPB_HUMAN	36 kDa	0.092	[]	0	4
358	60S acidic ribosomal protein P1 OS=Homo sapiens GN=RPLP1 PE=1 SV=1	RLA1_HUMAN	12 kDa	0.028	1_Cont low, 2_Foxq1 high	0	4
371	DET1- and DDB1-associated protein 1 OS=Homo sapiens GN=DDA1 PE=1 SV=1	DDA1_HUMAN	12 kDa	0.092	[]	0	4
373	Paired box protein Pax-6 OS=Homo sapiens GN=PAX6 PE=1 SV=2	PAX6_HUMAN	47 kDa	0.092	[]	0	4
378	Serine/arginine-rich splicing factor 9 OS=Homo sapiens GN=SRSF9 PE=1 SV=1	SRSF9_HUMAN	26 kDa	0.092	[]	0	4
374	Partner of Y14 and mago OS=Homo sapiens GN=WIBG PE=1 SV=1	WIBG_HUMAN	23 kDa	0.092	[]	0	4
249	Caprin-1 OS=Homo sapiens GN=CAPRIN1 PE=1 SV=2	CAPR1_HUMAN	78 kDa	0.17	[]	0	3
345	Putative phospholipase B-like 2 OS=Homo sapiens GN=PLBD2 PE=1 SV=2	PLBL2_HUMAN	65 kDa	0.17	[]	0	3
348	Ras GTPase-activating protein-binding protein 1 OS=Homo sapiens GN=G3BP1 PE=1 SV=1	G3BP1_HUMAN	52 kDa	0.17	[]	0	3
267	Heterogeneous nuclear ribonucleoprotein A3 OS=Homo sapiens GN=HNRNPA3 PE=1 SV=2	ROA3_HUMAN	40 kDa	0.17	[]	0	3
268	Aminoacyl tRNA synthase complex-interacting multifunctional protein 1 OS=Homo sapiens GN=AIMP1 PE=1 SV=2	AIMP1_HUMAN	34 kDa	0.17	[]	0	3
347	Homeobox protein DLX-1 OS=Homo sapiens GN=DLX1 PE=2 SV=3	DLX1_HUMAN	27 kDa	0.17	[]	0	3
339	Exosome complex component MTR3 OS=Homo sapiens GN=EXOSC6 PE=1 SV=1	EXOS6_HUMAN	28 kDa	0.17	[]	0	3
343	Homeobox protein Hox-D11 OS=Homo sapiens GN=HOXD11 PE=3 SV=3	HXD11_HUMAN	35 kDa	0.17	[]	0	3
337	Transcription factor AP-1 OS=Homo sapiens GN=JUN PE=1 SV=2	JUN_HUMAN	36 kDa	0.17	[]	0	3
354	Nucleosome assembly protein 1-like 1 OS=Homo sapiens GN=NAP1L1 PE=1 SV=1	NP1L1_HUMAN	45 kDa	0.17	[]	0	3
341	Nucleolar protein 16 OS=Homo sapiens GN=NOP16 PE=1 SV=2	NOP16_HUMAN	21 kDa	0.17	[]	0	3
340	Enhancer of rudimentary homolog OS=Homo sapiens GN=ERH PE=1 SV=1	ERH_HUMAN	12 kDa	0.17	[]	0	3
334	Histone H2A.V OS=Homo sapiens GN=H2AFV PE=1 SV=3	H2AV_HUMAN (+1)	14 kDa	0.015	1_Cont low, 2_Foxq1 high	0	3
331	General transcription factor II-I OS=Homo sapiens GN=GTF2I PE=1 SV=2	GTF2I_HUMAN	112 kDa	0.17	[]	0	3
272	Poly(rC)-binding protein 2 OS=Homo sapiens GN=PCBP2 PE=1 SV=1	PCBP2_HUMAN	39 kDa	0.028	1_Cont low, 2_Foxq1 high	0	3
355	Replication protein A 70 kDa DNA-binding subunit OS=Homo sapiens GN=RPA1 PE=1 SV=2	RFA1_HUMAN	68 kDa	0.17	[]	0	3
278	Transcription elongation factor B polypeptide 1 OS=Homo sapiens GN=TCEB1 PE=1 SV=1	ELOC_HUMAN	12 kDa	0.17	[]	0	3
338	Lactoylglutathione lyase OS=Homo sapiens GN=GLO1 PE=1 SV=4	LGUL_HUMAN	21 kDa	0.17	[]	0	3
344	High mobility group protein HMGI-C OS=Homo sapiens GN=HMGA2 PE=1 SV=1	HMGA2_HUMAN	12 kDa	0.17	[]	0	3
353	Homeobox protein Hox-A5 OS=Homo sapiens GN=HOXA5 PE=1 SV=2	HXA5_HUMAN	29 kDa	0.17	[]	0	3
349	ATP synthase subunit d, mitochondrial OS=Homo sapiens GN=ATP5H PE=1 SV=3	ATP5H_HUMAN	18 kDa	0.17	[]	0	3
333	Splicing factor 3B subunit 6 OS=Homo sapiens GN=SF3B6 PE=1 SV=1	SF3B6_HUMAN	15 kDa	0.17	[]	0	3
332	Protein SCO2 homolog, mitochondrial OS=Homo sapiens GN=SCO2 PE=1 SV=3	SCO2_HUMAN	30 kDa	0.17	[]	0	3
297	Vimentin OS=Homo sapiens GN=VIM PE=1 SV=4	VIME_HUMAN	54 kDa	0.3	[]	0	2
245	Prolow-density lipoprotein receptor-related protein 1 OS=Homo sapiens GN=LRP1 PE=1 SV=2	LRP1_HUMAN	505 kDa	0.3	[]	0	2
281	Homeobox protein SIX4 OS=Homo sapiens GN=SIX4 PE=1 SV=2	SIX4_HUMAN	83 kDa	0.3	[]	0	2
314	Pre-mRNA-processing-splicing factor 8 OS=Homo sapiens GN=PRPF8 PE=1 SV=2	PRP8_HUMAN	274 kDa	0.3	[]	0	2
260	Cadherin EGF LAG seven-pass G-type receptor 2 OS=Homo sapiens GN=CELSR2 PE=1 SV=1	CELR2_HUMAN-DECOY	?	0.3	[]	0	2
312	mRNA turnover protein 4 homolog OS=Homo sapiens GN=MRTO4 PE=1 SV=2	MRT4_HUMAN	28 kDa	0.3	[]	0	2
280	S-phase kinase-associated protein 1 OS=Homo sapiens GN=SKP1 PE=1 SV=2	SKP1_HUMAN	19 kDa	0.3	[]	0	2
308	Small nuclear ribonucleoprotein-associated proteins B and B' OS=Homo sapiens GN=SNRPB PE=1 SV=2	RSMB_HUMAN	25 kDa	0.3	[]	0	2
271	Transcription factor E3 OS=Homo sapiens GN=TFE3 PE=1 SV=4	TFE3_HUMAN	62 kDa	0.3	[]	0	2
326	DNA damage-binding protein 1 OS=Homo sapiens GN=DDB1 PE=1 SV=1	DDB1_HUMAN	127 kDa	0.3	[]	0	2
330	Zinc finger CCCH-type antiviral protein 1 OS=Homo sapiens GN=ZC3HAV1 PE=1 SV=3	ZCCHV_HUMAN	101 kDa	0.3	[]	0	2
328	U2 small nuclear ribonucleoprotein B'' OS=Homo sapiens GN=SNRPB2 PE=1 SV=1	RU2B_HUMAN	25 kDa	0.3	[]	0	2
247	Claspin OS=Homo sapiens GN=CLSPN PE=1 SV=3	CLSPN_HUMAN	151 kDa	0.3	[]	0	2
309	UPF0568 protein C14orf166 OS=Homo sapiens GN=C14orf166 PE=1 SV=1	CN166_HUMAN	28 kDa	0.3	[]	0	2
302	Pre-B-cell leukemia transcription factor 2 OS=Homo sapiens GN=PBX2 PE=1 SV=2	PBX2_HUMAN	46 kDa	0.092	[]	0	2
303	Transcription factor MafG OS=Homo sapiens GN=MAFG PE=1 SV=1	MAFG_HUMAN	18 kDa	0.3	[]	0	2
296	RAD50-interacting protein 1 OS=Homo sapiens GN=RINT1 PE=1 SV=1	RINT1_HUMAN	91 kDa	0.3	[]	0	2
329	Small nuclear ribonucleoprotein Sm D2 OS=Homo sapiens GN=SNRPD2 PE=1 SV=1	SMD2_HUMAN	14 kDa	0.3	[]	0	2
327	NADH dehydrogenase [ubiquinone] 1 beta subcomplex subunit 4 OS=Homo sapiens GN=NDUFB4 PE=1 SV=3	NDUB4_HUMAN	15 kDa	0.3	[]	0	2
315	DNA-directed RNA polymerases I and III subunit RPAC2 OS=Homo sapiens GN=POLR1D PE=1 SV=1	RPAC2_HUMAN	15 kDa	0.3	[]	0	2
301	Homeobox protein SIX1 OS=Homo sapiens GN=SIX1 PE=1 SV=1	SIX1_HUMAN	32 kDa	0.028	1_Cont low, 2_Foxq1 high	0	2
298	Protein-L-isoaspartate(D-aspartate) O-methyltransferase OS=Homo sapiens GN=PCMT1 PE=1 SV=4	PIMT_HUMAN	25 kDa	0.3	[]	0	2
320	Heterogeneous nuclear ribonucleoprotein D-like OS=Homo sapiens GN=HNRNPDL PE=1 SV=3	HNRDL_HUMAN	46 kDa	0.092	[]	0	2
321	Homeobox protein Hox-A11 OS=Homo sapiens GN=HOXA11 PE=2 SV=2	HXA11_HUMAN	34 kDa	0.3	[]	0	2
322	Myosin light polypeptide 6 OS=Homo sapiens GN=MYL6 PE=1 SV=2	MYL6_HUMAN	17 kDa	0.3	[]	0	2
324	Protein Dr1 OS=Homo sapiens GN=DR1 PE=1 SV=1	NC2B_HUMAN	19 kDa	0.3	[]	0	2
323	NADH dehydrogenase [ubiquinone] iron-sulfur protein 3, mitochondrial OS=Homo sapiens GN=NDUFS3 PE=1 SV=1	NDUS3_HUMAN	30 kDa	0.3	[]	0	2
325	Upstream stimulatory factor 1 OS=Homo sapiens GN=USF1 PE=1 SV=1	USF1_HUMAN	34 kDa	0.3	[]	0	2
313	NADH dehydrogenase [ubiquinone] iron-sulfur protein 7, mitochondrial OS=Homo sapiens GN=NDUFS7 PE=1 SV=3	NDUS7_HUMAN	24 kDa	0.3	[]	0	2
311	Coiled-coil-helix-coiled-coil-helix domain-containing protein 2 OS=Homo sapiens GN=CHCHD2 PE=1 SV=1	CHCH2_HUMAN (+1)	16 kDa	0.3	[]	0	2
310	Probable serine carboxypeptidase CPVL OS=Homo sapiens GN=CPVL PE=1 SV=2	CPVL_HUMAN	54 kDa	0.3	[]	0	2
307	Isoleucine--tRNA ligase, cytoplasmic OS=Homo sapiens GN=IARS PE=1 SV=2	SYIC_HUMAN	145 kDa	0.3	[]	0	2
306	Hemopexin OS=Homo sapiens GN=HPX PE=1 SV=2	HEMO_HUMAN	52 kDa	0.3	[]	0	2
305	Splicing factor U2AF 65 kDa subunit OS=Homo sapiens GN=U2AF2 PE=1 SV=4	U2AF2_HUMAN	54 kDa	0.3	[]	0	2
304	Cyclic AMP-dependent transcription factor ATF-3 OS=Homo sapiens GN=ATF3 PE=1 SV=2	ATF3_HUMAN	21 kDa	0.3	[]	0	2
300	H/ACA ribonucleoprotein complex subunit 2 OS=Homo sapiens GN=NHP2 PE=1 SV=1	NHP2_HUMAN	17 kDa	0.3	[]	0	2
END OF FILE

## Sheet: Ext. data 2 - RNAseq FOXQ1vLACZ
HMLE/FOXQ1 vs. HMLE/LACZ differential expression analysis
up/down	name	RSEM.EdgeR.fold	log2fold	RSEM.EdgeR.p	log10p
down	42430	0.01	-6.64386	2.22e-15	14.6536
down	42434	0.56	-0.836501	0.00159	2.7986
down	42438	0.53	-0.915936	0.0398	1.40012
down	A2ML1	0	#NUM!	3.48e-51	50.4584
down	AARS	0.65	-0.621488	0.00343	2.46471
down	AASDHPPT	0.68	-0.556393	0.0383	1.4168
down	AATF	0.44	-1.18442	6.23e-10	9.20551
down	ABCA11P	0.14	-2.8365	0.000447	3.34969
down	ABCA12	0.03	-5.05889	8.92e-28	27.0496
down	ABCC4	0.59	-0.761213	0.0384	1.41567
down	ABHD12B	0.22	-2.18442	2.05e-08	7.68825
down	ABLIM1	0.01	-6.64386	3.34e-115	114.476
down	ABRACL	0.26	-1.94342	1.45e-07	6.83863
down	ABT1	0.57	-0.810966	0.000545	3.2636
down	ABTB2	0.3	-1.73697	6.18e-08	7.20901
down	AC003043.2	0.26	-1.94342	0.00742	2.1296
down	AC004797.1	0.24	-2.05889	3.5e-07	6.45593
down	AC004889.1	0.1	-3.32193	0.00127	2.8962
down	AC005682.5	0.2	-2.32193	0.00192	2.7167
down	AC006262.5	0.08	-3.64386	4.16e-06	5.38091
down	AC007879.7	0.41	-1.2863	0.00144	2.84164
down	AC008865.1	0.13	-2.94342	0.00277	2.55752
down	AC010441.1	0.11	-3.18442	6.93e-23	22.1593
down	AC011558.5	0.53	-0.915936	0.000536	3.27084
down	AC016735.2	0.09	-3.47393	1.43e-13	12.8447
down	AC022596.6	0.08	-3.64386	9.5e-06	5.02228
down	AC026806.2	0.26	-1.94342	0.0203	1.6925
down	AC093734.13	0.13	-2.94342	0.000179	3.74715
down	AC099522.1	0.19	-2.39593	9.71e-16	15.0128
down	AC103965.1	0.48	-1.05889	4.6e-05	4.33724
down	AC124789.1	0.34	-1.55639	0.000485	3.31426
down	ACD	0.53	-0.915936	1.09e-05	4.96257
down	ACER3	0.66	-0.599462	0.0181	1.74232
down	ACOT11	0.47	-1.08927	0.0112	1.95078
down	ACTL6A	0.67	-0.577767	0.0119	1.92445
down	ADAM15	0.71	-0.494109	0.0235	1.62893
down	ADAM19	0.47	-1.08927	3.36e-07	6.47366
down	ADAM8	0.07	-3.8365	6.53e-60	59.1851
down	ADAMTS1	0.31	-1.68966	5.6e-08	7.25181
down	ADAP1	0.01	-6.64386	1.06e-24	23.9747
down	ADCK2	0.47	-1.08927	0.00015	3.82391
down	ADCY7	0.09	-3.47393	6.15e-11	10.2111
down	ADD2	0.02	-5.64386	2.17e-25	24.6635
down	ADIPOR1	0.59	-0.761213	8.24e-05	4.08407
down	ADM2	0.23	-2.12029	0.00484	2.31515
down	ADPRH	0.24	-2.05889	0.0409	1.38828
down	ADRA1B	0.37	-1.4344	3.67e-06	5.43533
down	ADRB2	0.2	-2.32193	1.98e-22	21.7033
down	ADSS	0.39	-1.35845	4.96e-05	4.30452
down	ADTRP	0.04	-4.64386	1.98e-16	15.7033
down	AFAP1L2	0.28	-1.8365	1.36e-18	17.8665
down	AFG3L1P	0.56	-0.836501	0.0226	1.64589
down	AFG3L2	0.52	-0.943416	7.65e-06	5.11634
down	AGAP2	0.14	-2.8365	2.67e-07	6.57349
down	AGL	0.47	-1.08927	2.56e-05	4.59176
down	AGMAT	0.36	-1.47393	0.00154	2.81248
down	AGPAT2	0.57	-0.810966	0.000103	3.98716
down	AGPAT9	0.1	-3.32193	1.73e-19	18.762
down	AGTRAP	0.6	-0.736966	0.000735	3.13371
down	AHCTF1	0.67	-0.577767	0.00793	2.10073
down	AHCY	0.44	-1.18442	1.16e-10	9.93554
down	AHCYL2	0.55	-0.862496	0.0266	1.57512
down	AHSA1	0.58	-0.785875	3.6e-05	4.4437
down	AIG1	0.52	-0.943416	0.000792	3.10127
down	AIM1	0.5	-1	5.07e-07	6.29499
down	AIM1L	0.08	-3.64386	5.39e-21	20.2684
down	AIMP2	0.56	-0.836501	0.000176	3.75449
down	AK2	0.65	-0.621488	0.00152	2.81816
down	AKAP1	0.49	-1.02915	4.12e-07	6.3851
down	AKTIP	0.37	-1.4344	0.000168	3.77469
down	AL034548.1	0.52	-0.943416	0.0209	1.67985
down	AL161668.12	0.04	-4.64386	8.46e-14	13.0726
down	AL391137.1	0.08	-3.64386	0.00183	2.73755
down	AL603965.1	0.13	-2.94342	5.54e-12	11.2565
down	ALDH1A3	0.01	-6.64386	3.17e-151	150.499
down	ALDH1B1	0.51	-0.971431	5.08e-06	5.29414
down	ALKBH2	0.54	-0.888969	0.0222	1.65365
down	ALOX12P2	0.01	-6.64386	3.86e-08	7.41341
down	ALOXE3	0.07	-3.8365	4.29e-19	18.3675
down	ALS2CL	0.11	-3.18442	5.53e-16	15.2573
down	AMIGO2	0.16	-2.64386	1.34e-18	17.8729
down	AMMECR1	0.57	-0.810966	0.000856	3.06753
down	AMOTL1	0.52	-0.943416	1.59e-06	5.7986
down	ANAPC15	0.65	-0.621488	0.00376	2.42481
down	ANGEL1	0.62	-0.68966	0.0453	1.3439
down	ANK3	0.06	-4.05889	9.25e-12	11.0339
down	ANKRD13B	0.36	-1.47393	2.35e-09	8.62893
down	ANKRD18A	0.03	-5.05889	2.14e-09	8.66959
down	ANKRD2	0.01	-6.64386	1.27e-16	15.8962
down	ANKRD22	0.03	-5.05889	8.99e-15	14.0462
down	ANKRD27	0.56	-0.836501	7.34e-05	4.1343
down	ANKRD5	0.03	-5.05889	1.14e-17	16.9431
down	ANKRD65	0.37	-1.4344	0.00195	2.70997
down	ANKS1A	0.57	-0.810966	0.00106	2.97469
down	ANO1	0	#NUM!	2.88e-146	145.541
down	ANO9	0.01	-6.64386	4.61e-24	23.3363
down	ANXA11	0.58	-0.785875	2.85e-05	4.54516
down	ANXA3	0.08	-3.64386	1.31e-67	66.8827
down	ANXA8	0.4	-1.32193	7.53e-12	11.1232
down	ANXA8L1	0.17	-2.55639	1.48e-11	10.8297
down	ANXA8L2	0.19	-2.39593	4.81e-25	24.3179
down	AP1G2	0.38	-1.39593	2.74e-12	11.5622
down	AP1M2	0	#NUM!	2.85e-150	149.545
down	APIP	0.57	-0.810966	0.0274	1.56225
down	APOA1BP	0.69	-0.535332	0.0156	1.80688
down	APOPT1	0.6	-0.736966	0.0351	1.45469
down	APPL1	0.49	-1.02915	4.23e-06	5.37366
down	APTX	0.63	-0.666576	0.00333	2.47756
down	AQP3	0.02	-5.64386	1.95e-85	84.71
down	ARAP2	0	#NUM!	7.85e-30	29.1051
down	AREG	0.01	-6.64386	2.57e-125	124.59
down	ARFRP1	0.7	-0.514573	0.0286	1.54363
down	ARG2	0.21	-2.25154	1.07e-13	12.9706
down	ARHGAP25	0.07	-3.8365	1.8e-12	11.7447
down	ARHGAP27	0.16	-2.64386	3.75e-24	23.426
down	ARHGAP39	0.54	-0.888969	0.00847	2.07212
down	ARHGAP42	0.06	-4.05889	3.89e-05	4.41005
down	ARHGAP5	0.55	-0.862496	0.000357	3.44733
down	ARHGAP8	0.01	-6.64386	1.21e-36	35.9172
down	ARHGEF16	0.2	-2.32193	2.38e-18	17.6234
down	ARHGEF19	0.44	-1.18442	0.00407	2.39041
down	ARHGEF3	0.12	-3.05889	1.84e-29	28.7352
down	ARHGEF35	0.17	-2.55639	1.46e-11	10.8356
down	ARHGEF37	0.31	-1.68966	3.75e-06	5.42597
down	ARHGEF4	0.55	-0.862496	0.00595	2.22548
down	ARHGEF5	0.23	-2.12029	5.03e-20	19.2984
down	ARID3B	0.31	-1.68966	6.04e-06	5.21896
down	ARL4C	0.35	-1.51457	6.06e-11	10.2175
down	ARL6	0.36	-1.47393	0.0252	1.5986
down	ARL8A	0.62	-0.68966	0.00162	2.79048
down	ARMC1	0.57	-0.810966	0.00055	3.25964
down	ARMC10	0.6	-0.736966	0.00788	2.10347
down	ARMC6	0.65	-0.621488	0.00319	2.49621
down	ARNTL2	0.52	-0.943416	3.03e-06	5.51856
down	ARPC5L	0.54	-0.888969	0.000112	3.95078
down	ARRDC1	0.52	-0.943416	3.63e-06	5.44009
down	ARTN	0.07	-3.8365	9.12e-62	61.04
down	ASAH2	0.33	-1.59946	0.0452	1.34486
down	ASAH2B	0.28	-1.8365	0.000906	3.04287
down	ASB13	0.53	-0.915936	0.00077	3.11351
down	ASB9	0.03	-5.05889	5.68e-08	7.24565
down	ASNS	0.57	-0.810966	0.000127	3.8962
down	ATAD1	0.55	-0.862496	0.00236	2.62709
down	ATAD3B	0.49	-1.02915	1.87e-06	5.72816
down	ATF3	0.08	-3.64386	1.05e-21	20.9788
down	ATF4	0.51	-0.971431	4.38e-07	6.35853
down	ATG4C	0.39	-1.35845	0.00243	2.61439
down	ATG4D	0.64	-0.643856	0.0173	1.76195
down	ATL2	0.41	-1.2863	2.87e-07	6.54212
down	ATP13A3	0.59	-0.761213	0.000162	3.79048
down	ATP1B1	0.66	-0.599462	0.00832	2.07988
down	ATP1B3	0.67	-0.577767	0.0113	1.94692
down	ATP2A2	0.69	-0.535332	0.00724	2.14026
down	ATP2C2	0.08	-3.64386	5.93e-06	5.22695
down	ATP5B	0.64	-0.643856	0.00106	2.97469
down	ATP5D	0.66	-0.599462	0.00255	2.59346
down	ATP5F1	0.55	-0.862496	0.000109	3.96257
down	ATP6V0A2	0.6	-0.736966	0.0191	1.71897
down	ATP6V0B	0.38	-1.39593	9.3e-13	12.0315
down	ATP6V1G1	0.61	-0.713119	0.00192	2.7167
down	ATP6V1H	0.64	-0.643856	0.00613	2.21254
down	ATP8A2	0.01	-6.64386	6.16e-24	23.2104
down	ATP8B1	0.29	-1.78588	2.27e-11	10.644
down	ATP9A	0.23	-2.12029	8.6e-08	7.0655
down	AUP1	0.65	-0.621488	0.00164	2.78516
down	AURKA	0.67	-0.577767	0.012	1.92082
down	AURKB	0.5	-1	2.56e-07	6.59176
down	AUTS2	0.01	-6.64386	1.03e-23	22.9872
down	AVEN	0.57	-0.810966	0.0215	1.66756
down	AXIN1	0.52	-0.943416	4.55e-06	5.34199
down	AZIN1	0.56	-0.836501	1.14e-05	4.9431
down	B3GNT3	0.03	-5.05889	4.31e-41	40.3655
down	B3GNT4	0.17	-2.55639	0.00239	2.6216
down	B3GNT7	0.07	-3.8365	3.32e-05	4.47886
down	B4GALNT3	0.01	-6.64386	2.22e-08	7.65365
down	B4GALNT4	0.24	-2.05889	5.66e-05	4.24718
down	B4GALT3	0.59	-0.761213	0.000289	3.5391
down	B4GALT5	0.59	-0.761213	0.000161	3.79317
down	BACE2	0.3	-1.73697	9.17e-19	18.0376
down	BACH2	0.4	-1.32193	0.0494	1.30627
down	BAG3	0.66	-0.599462	0.00285	2.54516
down	BAG5	0.57	-0.810966	0.00136	2.86646
down	BAIAP2L1	0.14	-2.8365	9.98e-41	40.0009
down	BAIAP2L2	0.23	-2.12029	4.8e-08	7.31876
down	BARX2	0	#NUM!	4.65e-15	14.3325
down	BAZ1A	0.44	-1.18442	2.5e-09	8.60206
down	BCAM	0.1	-3.32193	1.26e-60	59.8996
down	BCAP31	0.57	-0.810966	1.22e-05	4.91364
down	BCL2L2	0.59	-0.761213	0.00428	2.36856
down	BDH1	0.61	-0.713119	0.00802	2.09583
down	BDKRB1	0.18	-2.47393	0.00399	2.39903
down	BDKRB2	0.29	-1.78588	1.12e-07	6.95078
down	BEND3	0.46	-1.12029	0.000271	3.56703
down	BEST4	0.09	-3.47393	0.00641	2.19314
down	BHLHE40	0.42	-1.25154	2.12e-10	9.67366
down	BID	0.64	-0.643856	0.00494	2.30627
down	BIK	0.01	-6.64386	9.19e-27	26.0367
down	BIRC3	0.36	-1.47393	2.77e-06	5.55752
down	BLCAP	0.66	-0.599462	0.00405	2.39254
down	BLOC1S3	0.63	-0.666576	0.0484	1.31515
down	BMP2	0.03	-5.05889	1.27e-19	18.8962
down	BMS1	0.61	-0.713119	0.000354	3.451
down	BOP1	0.51	-0.971431	2.17e-05	4.66354
down	BRD7	0.69	-0.535332	0.0271	1.56703
down	BRI3BP	0.3	-1.73697	1.56e-17	16.8069
down	BRIX1	0.38	-1.39593	1.9e-08	7.72125
down	BRMS1	0.57	-0.810966	6.76e-05	4.17005
down	BROX	0.68	-0.556393	0.0447	1.34969
down	BSPRY	0	#NUM!	2.92e-45	44.5346
down	BTBD11	0.14	-2.8365	6.42e-17	16.1925
down	BTF3	0.59	-0.761213	0.000321	3.49349
down	BTG2	0.48	-1.05889	0.00022	3.65758
down	BTG3	0.62	-0.68966	0.0358	1.44612
down	BYSL	0.55	-0.862496	2.2e-05	4.65758
down	BZW2	0.55	-0.862496	7.07e-05	4.15058
down	C10orf10	0.63	-0.666576	0.0232	1.63451
down	C10orf2	0.54	-0.888969	0.000229	3.64016
down	C10orf47	0.17	-2.55639	1.17e-37	36.9318
down	C10orf55	0.1	-3.32193	4.52e-06	5.34486
down	C10orf91	0.01	-6.64386	0.0129	1.88941
down	C10orf95	0.02	-5.64386	3.41e-06	5.46725
down	C11orf48	0.7	-0.514573	0.0292	1.53462
down	C12orf29	0.46	-1.12029	0.000745	3.12784
down	C12orf45	0.25	-2	9.73e-08	7.01189
down	C12orf66	0.38	-1.39593	0.00343	2.46471
down	C12orf73	0.47	-1.08927	0.0101	1.99568
down	C14orf166	0.57	-0.810966	0.000942	3.02595
down	C15orf39	0.7	-0.514573	0.0266	1.57512
down	C15orf61	0.46	-1.12029	0.0299	1.52433
down	C16orf74	0.44	-1.18442	2.14e-08	7.66959
down	C16orf80	0.7	-0.514573	0.0255	1.59346
down	C17orf58	0.43	-1.21759	0.0222	1.65365
down	C17orf76-AS1	0.64	-0.643856	0.000991	3.00393
down	C17orf89	0.62	-0.68966	0.0179	1.74715
down	C18orf21	0.49	-1.02915	0.0177	1.75203
down	C18orf25	0.62	-0.68966	0.0168	1.77469
down	C18orf8	0.6	-0.736966	0.00847	2.07212
down	C19orf21	0	#NUM!	7.57e-120	119.121
down	C19orf33	0.46	-1.12029	8.83e-09	8.05404
down	C1orf106	0.02	-5.64386	1.93e-95	94.7144
down	C1orf116	0.01	-6.64386	1.68e-124	123.775
down	C1orf122	0.6	-0.736966	0.000443	3.3536
down	C1orf170	0.02	-5.64386	4.99e-13	12.3019
down	C1orf172	0.05	-4.32193	7.82e-42	41.1068
down	C1orf198	0.41	-1.2863	0.000166	3.77989
down	C1orf210	0.01	-6.64386	1.84e-12	11.7352
down	C1orf61	0.05	-4.32193	0.0385	1.41454
down	C1orf74	0.4	-1.32193	0.000177	3.75203
down	C1QBP	0.44	-1.18442	2.96e-10	9.52871
down	C20orf27	0.67	-0.577767	0.00775	2.1107
down	C21orf59	0.45	-1.152	9.57e-05	4.01909
down	C21orf7	0.2	-2.32193	0.00012	3.92082
down	C2CD4D	0.17	-2.55639	0.0301	1.52143
down	C2orf15	0.64	-0.643856	0.00351	2.45469
down	C2orf47	0.53	-0.915936	0.00323	2.4908
down	C2orf54	0.02	-5.64386	1.66e-06	5.77989
down	C3orf52	0.32	-1.64386	0.00127	2.8962
down	C4orf32	0.41	-1.2863	0.00532	2.27409
down	C5orf28	0.43	-1.21759	0.0431	1.36552
down	C6orf108	0.69	-0.535332	0.0381	1.41908
down	C6orf132	0.27	-1.88897	1.91e-20	19.719
down	C6orf136	0.59	-0.761213	0.00277	2.55752
down	C6orf228	0.41	-1.2863	7.55e-05	4.12205
down	C7orf29	0.11	-3.18442	1.79e-06	5.74715
down	C8orf42	0.38	-1.39593	0.00635	2.19723
down	C8orf47	0.06	-4.05889	0.000775	3.1107
down	C8orf59	0.44	-1.18442	6.87e-07	6.16304
down	C8orf73	0.1	-3.32193	7.5e-23	22.1249
down	C9orf114	0.66	-0.599462	0.00708	2.14997
down	C9orf123	0.57	-0.810966	0.0014	2.85387
down	C9orf169	0.15	-2.73697	3.79e-12	11.4214
down	C9orf43	0.06	-4.05889	0.0469	1.32883
down	CA13	0.32	-1.64386	0.000725	3.13966
down	CA2	0.01	-6.64386	5.78e-61	60.2381
down	CA9	0.39	-1.35845	3.45e-11	10.4622
down	CAB39	0.49	-1.02915	1e-07	7
down	CACHD1	0.35	-1.51457	0.000225	3.64782
down	CACUL1	0.63	-0.666576	0.00162	2.79048
down	CADM1	0.51	-0.971431	0.000108	3.96658
down	CADM4	0.2	-2.32193	2.6e-12	11.585
down	CALB1	0.34	-1.55639	0.00444	2.35262
down	CALB2	0	#NUM!	3e-22	21.5229
down	CALML3	0.05	-4.32193	2.14e-06	5.66959
down	CALML5	0	#NUM!	1.76e-12	11.7545
down	CAMSAP2	0.66	-0.599462	0.00601	2.22113
down	CAMSAP3	0	#NUM!	1.71e-56	55.767
down	CAPN1	0.37	-1.4344	9.24e-14	13.0343
down	CARD10	0.63	-0.666576	0.00308	2.51145
down	CARD16	0.03	-5.05889	0.000361	3.44249
down	CARS	0.51	-0.971431	2.83e-06	5.54821
down	CASP1	0.06	-4.05889	4.86e-14	13.3134
down	CASP14	0.06	-4.05889	2.15e-11	10.6676
down	CASP4	0.38	-1.39593	3.99e-10	9.39903
down	CAST	0.69	-0.535332	0.0123	1.91009
down	CASZ1	0.39	-1.35845	3.81e-07	6.41908
down	CAV2	0.51	-0.971431	3.04e-05	4.51713
down	CBFB	0.69	-0.535332	0.0261	1.58336
down	CBS	0.52	-0.943416	0.000491	3.30892
down	CBWD5	0.47	-1.08927	4.66e-05	4.33161
down	CBWD6	0.66	-0.599462	0.0458	1.33913
down	CCDC113	0.15	-2.73697	1.01e-08	7.99568
down	CCDC120	0.23	-2.12029	9.82e-17	16.0079
down	CCDC24	0.49	-1.02915	0.0108	1.96658
down	CCDC6	0.67	-0.577767	0.00793	2.10073
down	CCDC64	0.01	-6.64386	1.18e-13	12.9281
down	CCDC64B	0.01	-6.64386	2.46e-20	19.6091
down	CCDC69	0.39	-1.35845	9.63e-09	8.01637
down	CCDC86	0.42	-1.25154	9.27e-11	10.0329
down	CCDC88C	0.02	-5.64386	3.19e-05	4.49621
down	CCDC90A	0.59	-0.761213	0.0242	1.61618
down	CCDC94	0.7	-0.514573	0.0418	1.37882
down	CCL20	0.12	-3.05889	0.00162	2.79048
down	CCNA1	0.01	-6.64386	8.11e-20	19.091
down	CCNB1IP1	0.63	-0.666576	0.0146	1.83565
down	CCND2	0	#NUM!	4.78e-157	156.321
down	CCNE1	0.08	-3.64386	1.01e-11	10.9957
down	CCNH	0.47	-1.08927	6.88e-05	4.16241
down	CCNJ	0.44	-1.18442	0.00204	2.69037
down	CCNJL	0.04	-4.64386	1.25e-37	36.9031
down	CCNO	0.23	-2.12029	6.22e-06	5.20621
down	CCT2	0.51	-0.971431	5.41e-07	6.2668
down	CCT3	0.62	-0.68966	0.000408	3.38934
down	CCT4	0.68	-0.556393	0.00769	2.11407
down	CCT5	0.63	-0.666576	0.00148	2.82974
down	CCT6A	0.68	-0.556393	0.0107	1.97062
down	CCZ1B	0.58	-0.785875	0.00978	2.00966
down	CD24P4	0.02	-5.64386	1.59e-85	84.7986
down	CD3EAP	0.25	-2	9.27e-14	13.0329
down	CD44	0.59	-0.761213	6.97e-05	4.15677
down	CD55	0.51	-0.971431	3.67e-05	4.43533
down	CD70	0.27	-1.88897	3.01e-11	10.5214
down	CD86	0.11	-3.18442	0.0406	1.39147
down	CD9	0.29	-1.78588	9.97e-16	15.0013
down	CDA	0.23	-2.12029	5.2e-29	28.284
down	CDC14B	0.3	-1.73697	2.48e-06	5.60555
down	CDC25A	0.66	-0.599462	0.00929	2.03198
down	CDC37L1	0.45	-1.152	0.0146	1.83565
down	CDC42BPG	0.17	-2.55639	6.07e-17	16.2168
down	CDC42SE1	0.42	-1.25154	3.71e-11	10.4306
down	CDC42SE2	0.59	-0.761213	0.0118	1.92812
down	CDCA4	0.53	-0.915936	4.27e-06	5.36957
down	CDH1	0	#NUM!	2.23e-203	202.652
down	CDH3	0	#NUM!	6e-248	247.222
down	CDK14	0.07	-3.8365	1.56e-09	8.80688
down	CDK5R1	0.37	-1.4344	0.000745	3.12784
down	CDK5RAP1	0.61	-0.713119	0.000564	3.24872
down	CDK6	0.34	-1.55639	4.53e-14	13.3439
down	CDK7	0.36	-1.47393	2.09e-10	9.67985
down	CDK8	0.66	-0.599462	0.0475	1.32331
down	CDKN1A	0.55	-0.862496	4.74e-06	5.32422
down	CDS1	0.07	-3.8365	4.82e-26	25.317
down	CDSN	0.06	-4.05889	2.31e-06	5.63639
down	CDYL	0.57	-0.810966	0.000226	3.64589
down	CEACAM6	0	#NUM!	2.49e-11	10.6038
down	CEBPA	0.18	-2.47393	0.000101	3.99568
down	CEBPB	0.7	-0.514573	0.0205	1.68825
down	CEBPG	0.49	-1.02915	2.36e-05	4.62709
down	CELSR2	0.43	-1.21759	4.66e-06	5.33161
down	CEPT1	0.52	-0.943416	0.0177	1.75203
down	CERS2	0.71	-0.494109	0.0165	1.78252
down	CERS4	0.41	-1.2863	0.028	1.55284
down	CES1	0.02	-5.64386	1.87e-21	20.7282
down	CGN	0.18	-2.47393	1.26e-18	17.8996
down	CGREF1	0.03	-5.05889	5.45e-08	7.2636
down	CHAC1	0.04	-4.64386	2.42e-45	44.6162
down	CHD1	0.64	-0.643856	0.00408	2.38934
down	CHDH	0.05	-4.32193	0.0209	1.67985
down	CHMP1B	0.66	-0.599462	0.0157	1.8041
down	CHMP4C	0.01	-6.64386	4.23e-70	69.3737
down	CHORDC1	0.32	-1.64386	9.12e-11	10.04
down	CHPF	0.32	-1.64386	2.93e-17	16.5331
down	CHRNA5	0.42	-1.25154	0.0224	1.64975
down	CHRNB1	0.1	-3.32193	8.04e-38	37.0947
down	CHST11	0.13	-2.94342	2.06e-40	39.6861
down	CHST15	0.67	-0.577767	0.0352	1.45346
down	CIAPIN1	0.57	-0.810966	5.29e-05	4.27654
down	CIRH1A	0.45	-1.152	1.08e-09	8.96658
down	CISH	0.17	-2.55639	4.74e-05	4.32422
down	CKB	0.38	-1.39593	0.00169	2.77211
down	CKMT1A	0	#NUM!	7.25e-125	124.14
down	CKMT1B	0.01	-6.64386	7.35e-120	119.134
down	CLCA2	0.04	-4.64386	6.63e-13	12.1785
down	CLCF1	0.35	-1.51457	1.01e-06	5.99568
down	CLDN1	0.05	-4.32193	2.49e-50	49.6038
down	CLDN12	0.34	-1.55639	2.8e-06	5.55284
down	CLDN4	0.03	-5.05889	5.07e-88	87.295
down	CLDN7	0.02	-5.64386	7.09e-104	103.149
down	CLTA	0.7	-0.514573	0.0219	1.65956
down	CLTB	0.52	-0.943416	3.13e-07	6.50446
down	CMAS	0.55	-0.862496	0.00346	2.46092
down	CMIP	0.63	-0.666576	0.00171	2.767
down	CMTM4	0.46	-1.12029	2.18e-06	5.66154
down	CMTM7	0.48	-1.05889	4.45e-06	5.35164
down	CNIH4	0.71	-0.494109	0.0427	1.36957
down	CNKSR1	0.14	-2.8365	4.6e-19	18.3372
down	CNKSR3	0.32	-1.64386	0.00303	2.51856
down	CNN2	0.6	-0.736966	0.000267	3.57349
down	CNTN1	0	#NUM!	3.81e-13	12.4191
down	CNTN3	0.02	-5.64386	3.08e-09	8.51145
down	CNTNAP2	0.01	-6.64386	4.68e-58	57.3298
down	CNTNAP3	0.23	-2.12029	0.000857	3.06702
down	COA6	0.62	-0.68966	0.0489	1.31069
down	COBL	0.05	-4.32193	4.82e-06	5.31695
down	COBLL1	0.54	-0.888969	0.00318	2.49757
down	COG5	0.66	-0.599462	0.00504	2.29757
down	COL17A1	0	#NUM!	5.6e-194	193.252
down	COL22A1	0.05	-4.32193	4.6e-07	6.33724
down	COL27A1	0.08	-3.64386	6.38e-23	22.1952
down	COL4A3BP	0.62	-0.68966	0.0149	1.82681
down	COMMD5	0.69	-0.535332	0.0489	1.31069
down	COMTD1	0.18	-2.47393	3.8e-18	17.4202
down	COQ9	0.59	-0.761213	0.000245	3.61083
down	CORO1A	0.21	-2.25154	3.58e-21	20.4461
down	CORO2A	0.45	-1.152	2.31e-07	6.63639
down	CORO6	0.22	-2.18442	9.94e-06	5.00261
down	COX10	0.51	-0.971431	7.19e-05	4.14327
down	COX17	0.44	-1.18442	0.000388	3.41117
down	COX4I1	0.71	-0.494109	0.0288	1.54061
down	CPE	0.24	-2.05889	0.0481	1.31785
down	CPNE3	0.67	-0.577767	0.0045	2.34679
down	CRABP2	0.18	-2.47393	4.56e-33	32.341
down	CREG1	0.3	-1.73697	1e-14	14
down	CRHR1-IT1	0.46	-1.12029	0.00558	2.25337
down	CRLF3	0.42	-1.25154	1.1e-05	4.95861
down	CRLS1	0.66	-0.599462	0.0389	1.41005
down	CRNKL1	0.57	-0.810966	0.00149	2.82681
down	CRX	0.36	-1.47393	0.00855	2.06803
down	CRYAB	0.33	-1.59946	0.0022	2.65758
down	CSF1R	0.09	-3.47393	3.2e-06	5.49485
down	CSF2	0	#NUM!	1.78e-19	18.7496
down	CSF3	0.33	-1.59946	1.78e-08	7.74958
down	CSNK1A1	0.66	-0.599462	0.00281	2.55129
down	CSNK2A2	0.6	-0.736966	0.000242	3.61618
down	CST6	0.46	-1.12029	1.14e-05	4.9431
down	CSTA	0.14	-2.8365	6.82e-28	27.1662
down	CSTF2	0.58	-0.785875	0.000249	3.6038
down	CTA-204B4.6	0.54	-0.888969	2.06e-05	4.68613
down	CTAGE8	0.17	-2.55639	5.91e-05	4.22841
down	CTB-89H12.4	0.58	-0.785875	0.0416	1.38091
down	CTC-210G5.1	0.11	-3.18442	7e-11	10.1549
down	CTD-2008A1.2	0.48	-1.05889	0.0381	1.41908
down	CTD-2021J15.2	0.02	-5.64386	7.34e-08	7.1343
down	CTD-2058B24.2	0.05	-4.32193	2.55e-17	16.5935
down	CTD-2354A18.1	0.08	-3.64386	2.41e-32	31.618
down	CTD-3099C6.9	0.3	-1.73697	0.0112	1.95078
down	CTH	0.09	-3.47393	4.02e-19	18.3958
down	CTNND1	0.7	-0.514573	0.0129	1.88941
down	CTPS1	0.6	-0.736966	0.000185	3.73283
down	CTSC	0.08	-3.64386	3.89e-71	70.4101
down	CTSL2	0.11	-3.18442	9.65e-35	34.0155
down	CTSS	0.09	-3.47393	4.16e-07	6.38091
down	CWF19L1	0.68	-0.556393	0.0177	1.75203
down	CXADR	0.14	-2.8365	0.00064	3.19382
down	CXCL1	0.08	-3.64386	1.87e-43	42.7282
down	CXCL16	0.05	-4.32193	1.74e-74	73.7595
down	CXCL3	0.1	-3.32193	1.25e-07	6.90309
down	CXorf26	0.46	-1.12029	8.08e-05	4.09259
down	CXorf38	0.56	-0.836501	0.0288	1.54061
down	CXorf49	0.01	-6.64386	1.41e-15	14.8508
down	CXorf49B	0.01	-6.64386	1.42e-15	14.8477
down	CXorf56	0.58	-0.785875	0.00253	2.59688
down	CXorf57	0.2	-2.32193	0.000437	3.35952
down	CYB561	0.38	-1.39593	3.26e-10	9.48678
down	CYB5R1	0.46	-1.12029	1.39e-07	6.85699
down	CYB5R4	0.57	-0.810966	0.0155	1.80967
down	CYC1	0.61	-0.713119	0.000415	3.38195
down	CYGB	0.45	-1.152	0.00486	2.31336
down	CYP1A1	0.03	-5.05889	3.21e-16	15.4935
down	CYP26B1	0.05	-4.32193	5.31e-09	8.27491
down	CYP27B1	0.26	-1.94342	7.67e-15	14.1152
down	CYP4F11	0.09	-3.47393	1.36e-12	11.8665
down	CYSTM1	0.36	-1.47393	2.04e-10	9.69037
down	DAAM1	0.36	-1.47393	2.31e-06	5.63639
down	DAB2IP	0.32	-1.64386	3.38e-17	16.4711
down	DANCR	0.61	-0.713119	0.00178	2.74958
down	DAP3	0.66	-0.599462	0.00651	2.18642
down	DAPP1	0	#NUM!	2.86e-46	45.5436
down	DBNDD1	0.31	-1.68966	1.22e-06	5.91364
down	DBNDD2	0.28	-1.8365	1.51e-17	16.821
down	DCAF12	0.65	-0.621488	0.00323	2.4908
down	DCAF4	0.53	-0.915936	0.0191	1.71897
down	DCBLD2	0.68	-0.556393	0.00664	2.17783
down	DCTPP1	0.45	-1.152	6.31e-09	8.19997
down	DCUN1D5	0.4	-1.32193	1.06e-11	10.9747
down	DDI2	0.56	-0.836501	0.000361	3.44249
down	DDIT4	0.5	-1	6.1e-05	4.21467
down	DDR1	0.17	-2.55639	1.5e-40	39.8239
down	DDRGK1	0.53	-0.915936	9.15e-06	5.03858
down	DDX10	0.64	-0.643856	0.00975	2.011
down	DDX18	0.53	-0.915936	1.39e-05	4.85699
down	DDX21	0.34	-1.55639	7.2e-17	16.1427
down	DDX27	0.59	-0.761213	0.00021	3.67778
down	DDX28	0.43	-1.21759	3.43e-06	5.46471
down	DDX31	0.5	-1	0.000138	3.86012
down	DDX47	0.54	-0.888969	0.000189	3.72354
down	DDX49	0.68	-0.556393	0.0104	1.98297
down	DDX55	0.66	-0.599462	0.0259	1.5867
down	DDX56	0.66	-0.599462	0.00626	2.20343
down	DDX58	0.31	-1.68966	9.58e-10	9.01863
down	DDX59	0.52	-0.943416	0.0158	1.80134
down	DDX60	0.32	-1.64386	0.000145	3.83863
down	DEDD2	0.7	-0.514573	0.0496	1.30452
down	DEF6	0.33	-1.59946	7.74e-10	9.11126
down	DENND1C	0.04	-4.64386	1.39e-07	6.85699
down	DENND2C	0.3	-1.73697	0.00059	3.22915
down	DENND2D	0.07	-3.8365	2.72e-09	8.56543
down	DEPDC1B	0.46	-1.12029	3.06e-06	5.51428
down	DERL1	0.71	-0.494109	0.0237	1.62525
down	DGKE	0.36	-1.47393	2.7e-05	4.56864
down	DHRS3	0.01	-6.64386	1.58e-78	77.8013
down	DHRS7	0.54	-0.888969	0.000555	3.25571
down	DHRS7B	0.54	-0.888969	0.000424	3.37263
down	DHTKD1	0.66	-0.599462	0.0167	1.77728
down	DHX33	0.65	-0.621488	0.0061	2.21467
down	DHX34	0.6	-0.736966	0.00287	2.54212
down	DHX37	0.49	-1.02915	1.16e-06	5.93554
down	DIAPH1	0.55	-0.862496	6.57e-05	4.18243
down	DICER1	0.52	-0.943416	0.000292	3.53462
down	DIEXF	0.49	-1.02915	4.14e-05	4.383
down	DKC1	0.39	-1.35845	8.39e-13	12.0762
down	DKFZP686D09174	0.58	-0.785875	0.0153	1.81531
down	DLAT	0.7	-0.514573	0.0197	1.70553
down	DLG3	0.51	-0.971431	2.98e-05	4.52578
down	DLK2	0.61	-0.713119	0.00448	2.34872
down	DLL1	0.19	-2.39593	0.000564	3.24872
down	DLL3	0.21	-2.25154	0.00179	2.74715
down	DLX2	0.21	-2.25154	0.000273	3.56384
down	DLX3	0.02	-5.64386	6.04e-10	9.21896
down	DMKN	0.04	-4.64386	7.36e-92	91.1331
down	DNA2	0.54	-0.888969	0.00904	2.04383
down	DNAAF2	0.51	-0.971431	0.0278	1.55596
down	DNAH2	0.02	-5.64386	5.39e-14	13.2684
down	DNAJA2	0.56	-0.836501	0.000144	3.84164
down	DNAJB1	0.62	-0.68966	0.000659	3.18111
down	DNAJC19	0.58	-0.785875	0.0222	1.65365
down	DNASE2	0.62	-0.68966	0.00618	2.20901
down	DNLZ	0.54	-0.888969	0.00662	2.17914
down	DNM3	0.27	-1.88897	0.00957	2.01909
down	DNTTIP1	0.61	-0.713119	0.000876	3.0575
down	DNTTIP2	0.57	-0.810966	0.000509	3.29328
down	DOCK7	0.46	-1.12029	1.11e-06	5.95468
down	DOK7	0.04	-4.64386	7.94e-12	11.1002
down	DPH2	0.45	-1.152	1.93e-08	7.71444
down	DPH5	0.51	-0.971431	0.000471	3.32698
down	DPP3	0.54	-0.888969	1.37e-05	4.86328
down	DPYSL3	0.2	-2.32193	0.00577	2.23882
down	DRG2	0.71	-0.494109	0.029	1.5376
down	DSC2	0	#NUM!	3.65e-110	109.438
down	DSC3	0.04	-4.64386	3.4e-92	91.4685
down	DSCC1	0.31	-1.68966	6.17e-06	5.20971
down	DSE	0.66	-0.599462	0.00604	2.21896
down	DSG2	0.43	-1.21759	2.64e-11	10.5784
down	DSG3	0.04	-4.64386	6.25e-65	64.2041
down	DSP	0.12	-3.05889	3.53e-44	43.4522
down	DTD2	0.52	-0.943416	0.0135	1.86967
down	DTNB	0.46	-1.12029	0.00128	2.89279
down	DTWD2	0.14	-2.8365	2.26e-06	5.64589
down	DTX2	0.7	-0.514573	0.0166	1.77989
down	DTX4	0.07	-3.8365	3.08e-26	25.5114
down	DUOX1	0.25	-2	1.95e-09	8.70997
down	DUS1L	0.52	-0.943416	5.91e-06	5.22841
down	DUS2L	0.61	-0.713119	0.00145	2.83863
down	DUS3L	0.58	-0.785875	0.000875	3.05799
down	DUS4L	0.36	-1.47393	0.00167	2.77728
down	DUSP10	0.3	-1.73697	1.8e-12	11.7447
down	DUSP11	0.54	-0.888969	3.12e-05	4.50585
down	DUSP14	0.54	-0.888969	4.6e-05	4.33724
down	DUSP2	0.14	-2.8365	1.81e-06	5.74232
down	DUSP4	0.7	-0.514573	0.0286	1.54363
down	DUSP7	0.67	-0.577767	0.0108	1.96658
down	DUSP9	0.08	-3.64386	0.00011	3.95861
down	DVL1	0.64	-0.643856	0.00404	2.39362
down	DYNLL2	0.68	-0.556393	0.0151	1.82102
down	DYRK2	0.47	-1.08927	0.000122	3.91364
down	E2F4	0.53	-0.915936	2.67e-06	5.57349
down	E2F5	0.06	-4.05889	3.92e-19	18.4067
down	EBAG9	0.54	-0.888969	0.0185	1.73283
down	EBPL	0.63	-0.666576	0.0411	1.38616
down	ECE2	0.42	-1.25154	1.57e-05	4.8041
down	ECSIT	0.61	-0.713119	0.0015	2.82391
down	EEF1A1	0.58	-0.785875	6.08e-05	4.2161
down	EEF1D	0.71	-0.494109	0.0204	1.69037
down	EFNA1	0.11	-3.18442	1.14e-23	22.9431
down	EFTUD2	0.64	-0.643856	0.00101	2.99568
down	EHF	0.01	-6.64386	1.69e-78	77.7721
down	EI24	0.66	-0.599462	0.00584	2.23359
down	EIF1	0.48	-1.05889	3.09e-07	6.51004
down	EIF2A	0.57	-0.810966	0.000678	3.16877
down	EIF2C2	0.48	-1.05889	3.42e-07	6.46597
down	EIF2S1	0.7	-0.514573	0.0241	1.61798
down	EIF2S3	0.48	-1.05889	3.82e-08	7.41794
down	EIF3B	0.7	-0.514573	0.00978	2.00966
down	EIF3E	0.56	-0.836501	7.71e-05	4.11295
down	EIF3I	0.68	-0.556393	0.00522	2.28233
down	EIF3K	0.71	-0.494109	0.0153	1.81531
down	EIF4A1	0.59	-0.761213	0.000122	3.91364
down	EIF5	0.51	-0.971431	4.14e-07	6.383
down	EIF5A	0.61	-0.713119	0.0002	3.69897
down	EIF6	0.55	-0.862496	1.23e-05	4.91009
down	ELAC2	0.7	-0.514573	0.0152	1.81816
down	ELF3	0	#NUM!	3.03e-70	69.5186
down	ELF4	0.7	-0.514573	0.0256	1.59176
down	ELL2	0.43	-1.21759	1.26e-09	8.89963
down	ELMO3	0.04	-4.64386	4.94e-42	41.3063
down	ELOVL4	0.23	-2.12029	2.39e-05	4.6216
down	ELOVL7	0.01	-6.64386	1.3e-20	19.8861
down	ELP2	0.63	-0.666576	0.00498	2.30277
down	EMB	0.05	-4.32193	4.06e-52	51.3915
down	EMC10	0.64	-0.643856	0.00216	2.66555
down	EMC6	0.68	-0.556393	0.0222	1.65365
down	EMC8	0.7	-0.514573	0.0376	1.42481
down	EMG1	0.36	-1.47393	1.87e-10	9.72816
down	ENOPH1	0.56	-0.836501	0.00145	2.83863
down	ENOX2	0.51	-0.971431	0.00159	2.7986
down	ENTPD1	0.57	-0.810966	0.00935	2.02919
down	ENTPD2	0.16	-2.64386	1.35e-21	20.8697
down	EPB41	0.45	-1.152	2.49e-05	4.6038
down	EPB41L4A-AS1	0.42	-1.25154	0.00404	2.39362
down	EPB41L4B	0.18	-2.47393	1.96e-18	17.7077
down	EPB49	0.06	-4.05889	1.47e-18	17.8327
down	EPCAM	0	#NUM!	9.1e-125	124.041
down	EPHA1	0.01	-6.64386	6.45e-75	74.1904
down	EPHB3	0.11	-3.18442	3.64e-11	10.4389
down	EPN3	0	#NUM!	1.58e-122	121.801
down	EPPK1	0.02	-5.64386	8.85e-25	24.0531
down	EPRS	0.57	-0.810966	7.07e-05	4.15058
down	EPS8L1	0.11	-3.18442	3.26e-13	12.4868
down	EPS8L2	0.52	-0.943416	1.02e-05	4.9914
down	EPT1	0.42	-1.25154	3.19e-09	8.49621
down	ERAL1	0.7	-0.514573	0.0294	1.53165
down	ERBB3	0.12	-3.05889	1.24e-26	25.9066
down	EREG	0.19	-2.39593	7.27e-08	7.13847
down	ERMP1	0.1	-3.32193	2.29e-33	32.6402
down	ERO1L	0.61	-0.713119	0.00213	2.67162
down	ERRFI1	0.7	-0.514573	0.0271	1.56703
down	ERVMER34-1	0.03	-5.05889	1.02e-26	25.9914
down	ESF1	0.36	-1.47393	6.12e-06	5.21325
down	ESPN	0.03	-5.05889	2.46e-05	4.60906
down	ESR1	0.11	-3.18442	0.00141	2.85078
down	ESRG	0.09	-3.47393	4.32e-59	58.3645
down	ESRP1	0	#NUM!	1.63e-158	157.788
down	ESRP2	0.03	-5.05889	1.71e-87	86.767
down	ESRRA	0.41	-1.2863	3.12e-08	7.50585
down	ESYT3	0.15	-2.73697	0.0318	1.49757
down	ETF1	0.56	-0.836501	1.82e-05	4.73993
down	ETV4	0.08	-3.64386	1.03e-66	65.9872
down	EVPL	0.02	-5.64386	4.85e-25	24.3143
down	EXD2	0.66	-0.599462	0.0414	1.383
down	EXOC6B	0.68	-0.556393	0.048	1.31876
down	EXOSC3	0.48	-1.05889	0.000539	3.26841
down	EXOSC4	0.48	-1.05889	4.79e-07	6.31966
down	EXOSC6	0.59	-0.761213	0.00334	2.47625
down	EXPH5	0.03	-5.05889	4.48e-24	23.3487
down	F11R	0.1	-3.32193	9.67e-41	40.0146
down	F12	0.23	-2.12029	2.13e-07	6.67162
down	F2RL1	0.04	-4.64386	1.9e-49	48.7212
down	F3	0.04	-4.64386	1.82e-95	94.7399
down	F8A1	0.58	-0.785875	0.00801	2.09637
down	F8A2	0.49	-1.02915	0.0371	1.43063
down	F8A3	0.49	-1.02915	0.0371	1.43063
down	FA2H	0.1	-3.32193	0.00127	2.8962
down	FAAH	0.12	-3.05889	0.000133	3.87615
down	FABP5	0.09	-3.47393	3.03e-39	38.5186
down	FABP5P7	0.16	-2.64386	0.00323	2.4908
down	FAM100B	0.44	-1.18442	1.94e-09	8.7122
down	FAM107B	0.02	-5.64386	1.76e-48	47.7545
down	FAM108C1	0.6	-0.736966	0.032	1.49485
down	FAM110A	0.28	-1.8365	1.42e-11	10.8477
down	FAM110C	0.01	-6.64386	1.08e-27	26.9666
down	FAM117A	0.52	-0.943416	0.035	1.45593
down	FAM122B	0.69	-0.535332	0.0391	1.40782
down	FAM125B	0.01	-6.64386	1.94e-10	9.7122
down	FAM135A	0.36	-1.47393	0.000488	3.31158
down	FAM160A1	0.03	-5.05889	1.61e-16	15.7932
down	FAM169A	0.09	-3.47393	1.74e-23	22.7595
down	FAM195A	0.6	-0.736966	0.0286	1.54363
down	FAM198B	0.05	-4.32193	1.08e-11	10.9666
down	FAM203A	0.69	-0.535332	0.0182	1.73993
down	FAM206A	0.51	-0.971431	0.00542	2.266
down	FAM208B	0.59	-0.761213	0.00129	2.88941
down	FAM210A	0.63	-0.666576	0.02	1.69897
down	FAM212A	0.33	-1.59946	0.00127	2.8962
down	FAM213A	0.05	-4.32193	1.6e-16	15.7959
down	FAM22G	0.24	-2.05889	0.0407	1.39041
down	FAM25A	0.02	-5.64386	0.000252	3.5986
down	FAM27A	0.27	-1.88897	0.0147	1.83268
down	FAM27E3	0.13	-2.94342	6.42e-06	5.19246
down	FAM3C	0.56	-0.836501	0.000884	3.05355
down	FAM49B	0.51	-0.971431	5.04e-06	5.29757
down	FAM54A	0.52	-0.943416	0.0185	1.73283
down	FAM58A	0.65	-0.621488	0.0308	1.51145
down	FAM60A	0.29	-1.78588	5e-17	16.301
down	FAM63B	0.53	-0.915936	0.0106	1.97469
down	FAM70A	0.08	-3.64386	0.000294	3.53165
down	FAM72A	0.45	-1.152	0.00118	2.92812
down	FAM72B	0.6	-0.736966	0.0245	1.61083
down	FAM81A	0.06	-4.05889	8.74e-06	5.05849
down	FAM83A	0.09	-3.47393	6.53e-60	59.1851
down	FAM83F	0.26	-1.94342	2.11e-08	7.67572
down	FAM83G	0.51	-0.971431	5.47e-06	5.26201
down	FAM83H	0.23	-2.12029	2.47e-23	22.6073
down	FAM84B	0	#NUM!	6.27e-142	141.203
down	FAM89A	0.01	-6.64386	1.07e-14	13.9706
down	FAM91A1	0.5	-1	6.36e-07	6.19654
down	FAM96B	0.58	-0.785875	0.000198	3.70333
down	FANCF	0.45	-1.152	0.035	1.45593
down	FAP	0.4	-1.32193	0.00459	2.33819
down	FAR1	0.65	-0.621488	0.0245	1.61083
down	FARSA	0.63	-0.666576	0.00128	2.89279
down	FASTKD3	0.33	-1.59946	0.000166	3.77989
down	FAT2	0.02	-5.64386	6.54e-61	60.1844
down	FAU	0.68	-0.556393	0.00528	2.27737
down	FBL	0.7	-0.514573	0.0128	1.89279
down	FBXL6	0.6	-0.736966	0.00167	2.77728
down	FBXO16	0.06	-4.05889	0.000141	3.85078
down	FBXO2	0.03	-5.05889	1.54e-50	49.8125
down	FBXO27	0.3	-1.73697	1.6e-07	6.79588
down	FBXO32	0.05	-4.32193	2.3e-37	36.6383
down	FBXO41	0.59	-0.761213	0.0449	1.34775
down	FBXO44	0.37	-1.4344	7.1e-05	4.14874
down	FCF1	0.59	-0.761213	0.00089	3.05061
down	FCHO1	0.39	-1.35845	0.00119	2.92445
down	FCHO2	0.59	-0.761213	0.0299	1.52433
down	FERMT1	0.08	-3.64386	2.8e-68	67.5528
down	FEZ1	0.22	-2.18442	8.15e-16	15.0888
down	FGD6	0.38	-1.39593	6.21e-08	7.20691
down	FGF11	0.44	-1.18442	1.95e-05	4.70997
down	FGFBP1	0.01	-6.64386	3.66e-114	113.437
down	FGFR1OP	0.59	-0.761213	0.00735	2.13371
down	FGFR2	0.02	-5.64386	7.83e-29	28.1062
down	FGFR3	0.09	-3.47393	3.63e-14	13.4401
down	FHDC1	0.28	-1.8365	2.18e-05	4.66154
down	FHOD3	0.6	-0.736966	0.0133	1.87615
down	FKBP4	0.6	-0.736966	0.000156	3.80688
down	FLAD1	0.56	-0.836501	0.000249	3.6038
down	FLJ00104	0.4	-1.32193	0.0105	1.97881
down	FLRT2	0.43	-1.21759	0.000129	3.88941
down	FMN1	0.2	-2.32193	7.44e-05	4.12843
down	FMR1	0.67	-0.577767	0.0198	1.70333
down	FOSL1	0.44	-1.18442	1.41e-10	9.85078
down	FOXA1	0	#NUM!	1.66e-35	34.7799
down	FOXA2	0.04	-4.64386	0.00915	2.03858
down	FOXN2	0.52	-0.943416	0.00984	2.007
down	FOXP1	0.03	-5.05889	7.26e-60	59.1391
down	FRAS1	0.05	-4.32193	1.4e-05	4.85387
down	FRAT2	0.59	-0.761213	0.0203	1.6925
down	FRMD4B	0.28	-1.8365	1.36e-10	9.86646
down	FRRS1	0.06	-4.05889	9.53e-09	8.02091
down	FST	0	#NUM!	1.43e-158	157.845
down	FSTL3	0.54	-0.888969	8.14e-06	5.08938
down	FTSJD1	0.42	-1.25154	0.00013	3.88606
down	FUT1	0.21	-2.25154	1.75e-07	6.75696
down	FUT3	0	#NUM!	1.36e-52	51.8665
down	FXN	0.55	-0.862496	0.00727	2.13847
down	FXR2	0.63	-0.666576	0.00189	2.72354
down	FXYD3	0	#NUM!	5.08e-117	116.294
down	FXYD6	0.05	-4.32193	0.0342	1.46597
down	FYB	0.02	-5.64386	3.23e-06	5.4908
down	FZD3	0.02	-5.64386	9.99e-20	19.0004
down	FZD5	0.42	-1.25154	0.00205	2.68825
down	FZD6	0.61	-0.713119	0.000933	3.03012
down	FZD8	0.22	-2.18442	0.0241	1.61798
down	G3BP1	0.6	-0.736966	0.00015	3.82391
down	GABRP	0.26	-1.94342	5.47e-15	14.262
down	GADD45A	0.67	-0.577767	0.0171	1.767
down	GALNT1	0.61	-0.713119	0.00285	2.54516
down	GALNT14	0.27	-1.88897	1.5e-16	15.8239
down	GALNT3	0.02	-5.64386	4.72e-61	60.3261
down	GALNT7	0.47	-1.08927	0.000144	3.84164
down	GALNTL4	0.06	-4.05889	3.52e-28	27.4535
down	GARS	0.5	-1	1.39e-07	6.85699
down	GART	0.71	-0.494109	0.0153	1.81531
down	GAS5	0.41	-1.2863	7.59e-10	9.11976
down	GAST	0	#NUM!	4.21e-07	6.37572
down	GATA6	0.01	-6.64386	2.77e-19	18.5575
down	GBP6	0	#NUM!	1.72e-22	21.7645
down	GCA	0.13	-2.94342	7.03e-05	4.15304
down	GCH1	0.06	-4.05889	1.41e-10	9.85078
down	GCLC	0.6	-0.736966	0.00174	2.75945
down	GCSH	0.46	-1.12029	4.23e-05	4.37366
down	GDAP1	0.21	-2.25154	3.01e-08	7.52143
down	GEMIN4	0.71	-0.494109	0.0389	1.41005
down	GEMIN5	0.46	-1.12029	1.15e-07	6.9393
down	GET4	0.63	-0.666576	0.00144	2.84164
down	GFM1	0.6	-0.736966	0.0014	2.85387
down	GFM2	0.59	-0.761213	0.00121	2.91721
down	GFOD1	0.09	-3.47393	6.15e-26	25.2111
down	GGT6	0.01	-6.64386	2.7e-20	19.5686
down	GID8	0.51	-0.971431	1.45e-05	4.83863
down	GINS1	0.67	-0.577767	0.012	1.92082
down	GINS2	0.59	-0.761213	0.000158	3.80134
down	GIPC1	0.55	-0.862496	4.12e-06	5.3851
down	GJB2	0.51	-0.971431	0.000128	3.89279
down	GJB3	0.12	-3.05889	2.55e-48	47.5935
down	GJB4	0.01	-6.64386	2.45e-25	24.6108
down	GJB5	0.11	-3.18442	3.67e-43	42.4353
down	GLB1L2	0.02	-5.64386	4.46e-13	12.3507
down	GLRX3	0.52	-0.943416	0.000104	3.98297
down	GLS2	0.14	-2.8365	1.04e-07	6.98297
down	GLT25D1	0.63	-0.666576	0.000947	3.02365
down	GM2A	0.43	-1.21759	3.02e-10	9.51999
down	GNA15	0.66	-0.599462	0.00594	2.22621
down	GNAL	0.1	-3.32193	2.98e-09	8.52578
down	GNB2L1	0.7	-0.514573	0.0121	1.91721
down	GNL2	0.68	-0.556393	0.0177	1.75203
down	GOLGA7B	0.03	-5.05889	2.09e-16	15.6799
down	GOT1	0.43	-1.21759	1.24e-09	8.90658
down	GOT2	0.58	-0.785875	3.58e-05	4.44612
down	GPHN	0.49	-1.02915	8.49e-05	4.07109
down	GPN2	0.66	-0.599462	0.0183	1.73755
down	GPR110	0.01	-6.64386	4.38e-39	38.3585
down	GPR115	0.14	-2.8365	3.56e-08	7.44855
down	GPR125	0.26	-1.94342	9.89e-21	20.0048
down	GPR153	0.61	-0.713119	0.0427	1.36957
down	GPR56	0.3	-1.73697	1.15e-17	16.9393
down	GPR63	0.04	-4.64386	0.000154	3.81248
down	GPR87	0.55	-0.862496	0.000915	3.03858
down	GPRC5A	0.3	-1.73697	8.38e-22	21.0768
down	GPSM2	0.47	-1.08927	2.24e-06	5.64975
down	GPT2	0.33	-1.59946	3.87e-15	14.4123
down	GRAMD2	0.03	-5.05889	6.67e-21	20.1759
down	GRAMD3	0.48	-1.05889	3.86e-05	4.41341
down	GRB14	0.03	-5.05889	5.32e-08	7.27409
down	GRB7	0.22	-2.18442	7.85e-19	18.1051
down	GRHL1	0.14	-2.8365	3.9e-10	9.40894
down	GRHL3	0.04	-4.64386	3.53e-23	22.4522
down	GRIP1	0	#NUM!	6.8e-19	18.1675
down	GRPEL1	0.49	-1.02915	2.03e-05	4.6925
down	GRPEL2	0.43	-1.21759	4.83e-06	5.31605
down	GSDMA	0.07	-3.8365	3.37e-10	9.47237
down	GSDMC	0.15	-2.73697	0.000145	3.83863
down	GSPT1	0.66	-0.599462	0.00425	2.37161
down	GSTO2	0.3	-1.73697	2.37e-09	8.62525
down	GSTP1	0.45	-1.152	7.09e-10	9.14935
down	GTF2B	0.52	-0.943416	0.00451	2.34582
down	GTF2F2	0.54	-0.888969	0.00149	2.82681
down	GTF2H2B	0.46	-1.12029	0.00433	2.36351
down	GTF2H3	0.48	-1.05889	3.91e-05	4.40782
down	GTPBP10	0.4	-1.32193	5.31e-06	5.27491
down	GTPBP4	0.51	-0.971431	3.73e-06	5.42829
down	GTPBP8	0.54	-0.888969	0.0355	1.44977
down	GULP1	0.14	-2.8365	0.00233	2.63264
down	GYG1	0.54	-0.888969	0.000115	3.9393
down	GYLTL1B	0.02	-5.64386	6.27e-21	20.2027
down	H2AFY	0.65	-0.621488	0.00169	2.77211
down	HARS2	0.61	-0.713119	0.00705	2.15181
down	HAS3	0.25	-2	3.5e-18	17.4559
down	HAX1	0.66	-0.599462	0.00409	2.38828
down	HBEGF	0.15	-2.73697	3.8e-38	37.4202
down	HCAR1	0.59	-0.761213	0.00873	2.05899
down	HCAR2	0.02	-5.64386	1.49e-06	5.82681
down	HCG18	0.59	-0.761213	0.0103	1.98716
down	HCG4	0.11	-3.18442	5.98e-08	7.2233
down	HDAC1	0.58	-0.785875	0.0001	4
down	HDAC9	0.06	-4.05889	6.85e-26	25.1643
down	HDDC2	0.67	-0.577767	0.0287	1.54212
down	HDGF	0.66	-0.599462	0.00216	2.66555
down	HDHD3	0.43	-1.21759	3.27e-05	4.48545
down	HEATR1	0.59	-0.761213	0.000437	3.35952
down	HEBP2	0.38	-1.39593	1.2e-07	6.92082
down	HEPHL1	0	#NUM!	1.87e-47	46.7282
down	HERC5	0.06	-4.05889	5e-06	5.30103
down	HERC6	0.09	-3.47393	5.75e-16	15.2403
down	HES2	0	#NUM!	8.68e-73	72.0615
down	HES4	0.24	-2.05889	0.000173	3.76195
down	HES7	0.08	-3.64386	2.2e-23	22.6576
down	HHLA1	0.12	-3.05889	4.91e-53	52.3089
down	HID1	0.12	-3.05889	3.76e-06	5.42481
down	HINT1	0.65	-0.621488	0.00163	2.78781
down	HINT3	0.45	-1.152	0.0129	1.88941
down	HIP1R	0.5	-1	1.71e-06	5.767
down	HIVEP1	0.44	-1.18442	0.00027	3.56864
down	HLA-DOB	0.06	-4.05889	8.95e-05	4.04818
down	HLA-F	0.55	-0.862496	0.00575	2.24033
down	HLA-H	0.38	-1.39593	0.00218	2.66154
down	HMGA2	0.51	-0.971431	6.01e-07	6.22113
down	HMGB3	0.45	-1.152	1.94e-07	6.7122
down	HMHA1	0.56	-0.836501	0.0305	1.5157
down	HMOX2	0.5	-1	4.44e-07	6.35262
down	HN1	0.64	-0.643856	0.00301	2.52143
down	HNRNPA1P7	0.04	-4.64386	1.22e-05	4.91364
down	HNRNPAB	0.64	-0.643856	0.00114	2.9431
down	HNRNPC	0.66	-0.599462	0.00529	2.27654
down	HOMER1	0.11	-3.18442	3.29e-22	21.4828
down	HOMER2	0.02	-5.64386	5.13e-33	32.2899
down	HOOK1	0	#NUM!	5.4e-37	36.2676
down	HOOK2	0.46	-1.12029	0.00068	3.16749
down	HOXA3	0.35	-1.51457	1.7e-07	6.76955
down	HOXB3	0.24	-2.05889	4.68e-07	6.32975
down	HOXB9	0.06	-4.05889	1.75e-10	9.75696
down	HR	0.27	-1.88897	8.72e-18	17.0595
down	HRK	0.06	-4.05889	1.38e-05	4.86012
down	HS3ST1	0.04	-4.64386	5.51e-40	39.2588
down	HS3ST2	0.01	-6.64386	1.07e-12	11.9706
down	HSBP1L1	0.27	-1.88897	2.11e-09	8.67572
down	HSD11B2	0.01	-6.64386	2.76e-15	14.5591
down	HSP90AB1	0.48	-1.05889	8.57e-09	8.06702
down	HSPA9	0.47	-1.08927	1.41e-07	6.85078
down	HSPBP1	0.68	-0.556393	0.00938	2.0278
down	HSPD1	0.62	-0.68966	0.000704	3.15243
down	HSPH1	0.56	-0.836501	0.000389	3.41005
down	HTR7	0.3	-1.73697	0.000492	3.30803
down	HYI	0.42	-1.25154	6.66e-06	5.17653
down	ICT1	0.62	-0.68966	0.00363	2.44009
down	IDH3A	0.54	-0.888969	7.71e-05	4.11295
down	IDH3B	0.71	-0.494109	0.0184	1.73518
down	IDS	0.7	-0.514573	0.0261	1.58336
down	IER3	0.15	-2.73697	1.8e-34	33.7447
down	IFFO2	0.43	-1.21759	1.45e-09	8.83863
down	IFI30	0.08	-3.64386	2.62e-26	25.5817
down	IFI44	0.46	-1.12029	0.0149	1.82681
down	IFIH1	0.38	-1.39593	0.00099	3.00436
down	IFNGR1	0.43	-1.21759	3.38e-07	6.47108
down	IFRD1	0.23	-2.12029	3.26e-19	18.4868
down	IGBP1	0.68	-0.556393	0.0403	1.39469
down	IGF2BP1	0.51	-0.971431	0.000751	3.12436
down	IGF2BP3	0.56	-0.836501	0.000908	3.04191
down	IGFL1	0.01	-6.64386	3e-23	22.5229
down	IGSF3	0.11	-3.18442	3.18e-40	39.4976
down	IGSF8	0.5	-1	3.3e-06	5.48149
down	IGSF9	0.04	-4.64386	3.09e-37	36.51
down	IKBKAP	0.69	-0.535332	0.0224	1.64975
down	IL13RA2	0.06	-4.05889	0.00522	2.28233
down	IL15RA	0.07	-3.8365	1.76e-16	15.7545
down	IL17D	0.19	-2.39593	1.24e-05	4.90658
down	IL18	0.04	-4.64386	8.51e-48	47.0701
down	IL1A	0.01	-6.64386	5.02e-55	54.2993
down	IL1B	0.07	-3.8365	3.44e-32	31.4634
down	IL1R2	0.03	-5.05889	2.5e-12	11.6021
down	IL20RB	0.59	-0.761213	0.000398	3.40012
down	IL22RA1	0.22	-2.18442	3.72e-05	4.42946
down	IL23A	0.02	-5.64386	1.13e-11	10.9469
down	IL28RA	0.27	-1.88897	3.48e-08	7.45842
down	IL32	0.15	-2.73697	2.74e-31	30.5622
down	IL4R	0.64	-0.643856	0.00298	2.52578
down	IL6R	0.24	-2.05889	9.13e-09	8.03953
down	IL8	0.14	-2.8365	5.6e-14	13.2518
down	ILF2	0.67	-0.577767	0.00316	2.50031
down	IMP4	0.64	-0.643856	0.00243	2.61439
down	IMPDH1	0.59	-0.761213	8.05e-05	4.0942
down	INADL	0.15	-2.73697	1.4e-28	27.8539
down	INHBA	0.01	-6.64386	9.04e-102	101.044
down	INO80C	0.41	-1.2863	4.79e-05	4.31966
down	INPP4B	0.11	-3.18442	7.23e-38	37.1409
down	INTS7	0.68	-0.556393	0.0182	1.73993
down	IPO11	0.69	-0.535332	0.0293	1.53313
down	IPPK	0.45	-1.152	4.69e-05	4.32883
down	IQCB1	0.31	-1.68966	2.07e-07	6.68403
down	IQCJ-SCHIP1	0.32	-1.64386	0.000298	3.52578
down	IRF1	0.7	-0.514573	0.0409	1.38828
down	IRF5	0.06	-4.05889	1.43e-09	8.84466
down	IRF6	0.11	-3.18442	2.75e-59	58.5607
down	IRX4	0.07	-3.8365	5.88e-23	22.2306
down	ISCU	0.7	-0.514573	0.0413	1.38405
down	ISG20L2	0.49	-1.02915	1.48e-06	5.82974
down	ISM1	0.03	-5.05889	0.00155	2.80967
down	ISOC1	0.31	-1.68966	3.95e-08	7.4034
down	ISY1-RAB43	0.68	-0.556393	0.0225	1.64782
down	ITCH	0.43	-1.21759	1.13e-09	8.94692
down	ITFG2	0.57	-0.810966	0.00541	2.2668
down	ITGA2	0.63	-0.666576	0.0047	2.3279
down	ITGAV	0.48	-1.05889	9.86e-07	6.00612
down	ITGB4	0.04	-4.64386	7.55e-96	95.1221
down	ITGB6	0.02	-5.64386	3.62e-39	38.4413
down	ITPA	0.66	-0.599462	0.0145	1.83863
down	ITPRIPL2	0.64	-0.643856	0.00417	2.37986
down	IVL	0.04	-4.64386	4.06e-39	38.3915
down	JAG1	0.31	-1.68966	6.27e-16	15.2027
down	JAG2	0.08	-3.64386	5.86e-47	46.2321
down	JHDM1D	0.28	-1.8365	0.000157	3.8041
down	JMJD4	0.54	-0.888969	0.000543	3.2652
down	JMJD7-PLA2G4B	0.42	-1.25154	0.0102	1.9914
down	JMY	0.59	-0.761213	0.0335	1.47496
down	JPH1	0.01	-6.64386	1.64e-26	25.7852
down	JTB	0.61	-0.713119	0.000768	3.11464
down	JUNB	0.49	-1.02915	1.17e-06	5.93181
down	JUP	0.02	-5.64386	1.16e-137	136.936
down	KANK4	0.04	-4.64386	0.00184	2.73518
down	KARS	0.6	-0.736966	0.000203	3.6925
down	KATNB1	0.7	-0.514573	0.0328	1.48413
down	KAZN	0.5	-1	0.00054	3.26761
down	KB-1208A12.3	0.3	-1.73697	0.0481	1.31785
down	KCNC4	0.03	-5.05889	2.55e-15	14.5935
down	KCNG1	0.55	-0.862496	0.00173	2.76195
down	KCNJ15	0.06	-4.05889	2.24e-14	13.6498
down	KCNK1	0.04	-4.64386	3.21e-35	34.4935
down	KCNK6	0.18	-2.47393	2.96e-12	11.5287
down	KCNQ5	0.02	-5.64386	2.92e-24	23.5346
down	KCTD1	0.62	-0.68966	0.00163	2.78781
down	KCTD12	0.47	-1.08927	7.28e-08	7.13787
down	KCTD15	0.21	-2.25154	1e-13	13
down	KCTD5	0.65	-0.621488	0.00374	2.42713
down	KDM1B	0.61	-0.713119	0.0117	1.93181
down	KDM5B	0.66	-0.599462	0.00923	2.0348
down	KIAA0020	0.28	-1.8365	2.19e-13	12.6596
down	KIAA0040	0.01	-6.64386	1.72e-35	34.7645
down	KIAA0247	0.46	-1.12029	4.07e-05	4.39041
down	KIAA0368	0.68	-0.556393	0.00729	2.13727
down	KIAA0664	0.47	-1.08927	8.72e-07	6.05948
down	KIAA0664L3	0.33	-1.59946	0.017	1.76955
down	KIAA0895	0.29	-1.78588	5.7e-05	4.24413
down	KIAA1161	0.49	-1.02915	0.000558	3.25337
down	KIAA1217	0.65	-0.621488	0.0115	1.9393
down	KIAA1244	0.02	-5.64386	3.61e-15	14.4425
down	KIAA1407	0.14	-2.8365	0.00568	2.24565
down	KIAA1598	0.33	-1.59946	1.01e-08	7.99568
down	KIAA1609	0.46	-1.12029	1.89e-08	7.72354
down	KIF21A	0.24	-2.05889	1.54e-14	13.8125
down	KIF21B	0.05	-4.32193	1.21e-05	4.91721
down	KIF3C	0.67	-0.577767	0.0172	1.76447
down	KIFAP3	0.65	-0.621488	0.032	1.49485
down	KITLG	0.15	-2.73697	1.3e-09	8.88606
down	KLC2	0.68	-0.556393	0.0165	1.78252
down	KLC3	0.02	-5.64386	1.92e-54	53.7167
down	KLF16	0.59	-0.761213	0.00167	2.77728
down	KLF3	0.6	-0.736966	0.00196	2.70774
down	KLF4	0.55	-0.862496	0.000769	3.11407
down	KLF5	0.56	-0.836501	3.41e-05	4.46725
down	KLF6	0.7	-0.514573	0.0294	1.53165
down	KLF7	0.6	-0.736966	0.000509	3.29328
down	KLF8	0.11	-3.18442	2.12e-05	4.67366
down	KLHL13	0.06	-4.05889	4.12e-20	19.3851
down	KLHL21	0.37	-1.4344	2.41e-12	11.618
down	KLHL23	0.5	-1	0.00428	2.36856
down	KLHL5	0.62	-0.68966	0.00975	2.011
down	KLK1	0.23	-2.12029	0.0014	2.85387
down	KLK10	0.01	-6.64386	2.2e-173	172.658
down	KLK11	0	#NUM!	4.65e-20	19.3325
down	KLK13	0.03	-5.05889	7.25e-07	6.13966
down	KLK14	0.01	-6.64386	7.57e-37	36.1209
down	KLK5	0.08	-3.64386	2.8e-82	81.5528
down	KLK6	0.03	-5.05889	1.92e-81	80.7167
down	KLK7	0.02	-5.64386	3.79e-99	98.4214
down	KLK8	0	#NUM!	3.49e-69	68.4572
down	KM-PA-2	0.59	-0.761213	0.000221	3.65561
down	KREMEN1	0.45	-1.152	3.69e-05	4.43297
down	KREMEN2	0.03	-5.05889	8.31e-13	12.0804
down	KRR1	0.48	-1.05889	1.34e-05	4.8729
down	KRT121P	0.26	-1.94342	0.000126	3.89963
down	KRT13	0	#NUM!	2.05e-125	124.688
down	KRT14	0.02	-5.64386	4.02e-154	153.396
down	KRT15	0.02	-5.64386	7.64e-89	88.1169
down	KRT16	0.01	-6.64386	7.08e-145	144.15
down	KRT17	0.03	-5.05889	1.84e-134	133.735
down	KRT17P1	0	#NUM!	1.83e-05	4.73755
down	KRT18	0.27	-1.88897	4.99e-24	23.3019
down	KRT23	0.06	-4.05889	1.9e-08	7.72125
down	KRT34	0.07	-3.8365	3.14e-10	9.50307
down	KRT4	0	#NUM!	4.96e-15	14.3045
down	KRT5	0.01	-6.64386	8.94e-181	180.049
down	KRT6A	0	#NUM!	8.38e-292	291.077
down	KRT6B	0	#NUM!	1.87e-230	229.728
down	KRT7	0.29	-1.78588	1.01e-21	20.9957
down	KRT75	0.06	-4.05889	8.41e-06	5.0752
down	KRT8	0.39	-1.35845	1.95e-13	12.71
down	KRT80	0.51	-0.971431	2.36e-05	4.62709
down	KRT81	0.3	-1.73697	2.24e-22	21.6498
down	KRT86	0.13	-2.94342	1.64e-13	12.7852
down	KRT9	0.02	-5.64386	2.91e-07	6.53611
down	KRTAP2-1	0.1	-3.32193	0.00659	2.18111
down	KRTAP2-3	0.03	-5.05889	1.61e-38	37.7932
down	KRTCAP2	0.69	-0.535332	0.0204	1.69037
down	KRTDAP	0.01	-6.64386	0.00388	2.41117
down	L2HGDH	0.5	-1	0.0102	1.9914
down	LACTB2	0.22	-2.18442	4.39e-10	9.35754
down	LAD1	0	#NUM!	6.53e-208	207.185
down	LAMA3	0.02	-5.64386	6.02e-125	124.22
down	LAMB1	0.39	-1.35845	7.18e-12	11.1439
down	LAMB3	0.4	-1.32193	3.07e-11	10.5129
down	LAMC2	0.04	-4.64386	3.21e-100	99.4935
down	LAMTOR5	0.6	-0.736966	0.00304	2.51713
down	LANCL2	0.63	-0.666576	0.0108	1.96658
down	LAPTM4B	0.48	-1.05889	2.78e-07	6.55596
down	LARP4	0.68	-0.556393	0.0136	1.86646
down	LCE3D	0.06	-4.05889	0.0163	1.78781
down	LCK	0.04	-4.64386	4.31e-05	4.36552
down	LCN2	0	#NUM!	5.96e-87	86.2248
down	LCP1	0.11	-3.18442	7.55e-05	4.12205
down	LDHAP4	0.4	-1.32193	0.0209	1.67985
down	LDLRAP1	0.7	-0.514573	0.0423	1.37366
down	LEPREL1	0.03	-5.05889	1.81e-70	69.7423
down	LGALS3	0.6	-0.736966	0.000573	3.24185
down	LGALS7	0.07	-3.8365	3.47e-06	5.45967
down	LGALS7B	0.17	-2.55639	0.00384	2.41567
down	LGALS9	0.05	-4.32193	9.42e-07	6.02595
down	LHX1	0.01	-6.64386	6.09e-52	51.2154
down	LHX6	0.02	-5.64386	1.11e-20	19.9547
down	LIF	0.13	-2.94342	6.62e-10	9.17914
down	LIG4	0.52	-0.943416	0.00876	2.0575
down	LIMK2	0.54	-0.888969	3.6e-05	4.4437
down	LINC00263	0.33	-1.59946	2.58e-05	4.58838
down	LINC00371	0.11	-3.18442	0.0172	1.76447
down	LINC00458	0.19	-2.39593	2.98e-05	4.52578
down	LINC00514	0.15	-2.73697	0.000132	3.87943
down	LINC00623	0.17	-2.55639	3.37e-11	10.4724
down	LIPG	0.01	-6.64386	4.82e-30	29.317
down	LLGL2	0.01	-6.64386	2.75e-78	77.5607
down	LMO7	0.14	-2.8365	2.07e-29	28.684
down	LMTK3	0.19	-2.39593	1.59e-06	5.7986
down	LMX1B	0.23	-2.12029	2.19e-08	7.65956
down	LNPEP	0.67	-0.577767	0.0223	1.6517
down	LOXL3	0.08	-3.64386	1.59e-11	10.7986
down	LPAR2	0.02	-5.64386	4.25e-31	30.3716
down	LPAR3	0.04	-4.64386	5.84e-32	31.2336
down	LPAR5	0.16	-2.64386	1.04e-07	6.98297
down	LPCAT2	0.48	-1.05889	0.000119	3.92445
down	LRG1	0.03	-5.05889	7.4e-09	8.13077
down	LRP11	0.25	-2	2.07e-17	16.684
down	LRPPRC	0.56	-0.836501	3.32e-05	4.47886
down	LRRC1	0.46	-1.12029	0.000121	3.91721
down	LRRC16A	0.34	-1.55639	3.8e-10	9.42022
down	LRRC59	0.65	-0.621488	0.00163	2.78781
down	LRRC61	0.11	-3.18442	4.4e-09	8.35655
down	LRRC8A	0.69	-0.535332	0.0129	1.88941
down	LRRC8B	0.42	-1.25154	0.0125	1.90309
down	LRRC8D	0.64	-0.643856	0.0222	1.65365
down	LRRC8E	0.53	-0.915936	0.00318	2.49757
down	LRRK1	0.52	-0.943416	0.00193	2.71444
down	LRWD1	0.64	-0.643856	0.00479	2.31966
down	LSM7	0.59	-0.761213	0.000314	3.50307
down	LSR	0.01	-6.64386	6.96e-143	142.157
down	LTA4H	0.53	-0.915936	6.46e-05	4.18977
down	LTV1	0.47	-1.08927	7.97e-05	4.09854
down	LURAP1L	0.15	-2.73697	7.54e-05	4.12263
down	LY6D	0.03	-5.05889	0.000123	3.91009
down	LY6G6C	0.02	-5.64386	9.33e-05	4.03012
down	LYAR	0.36	-1.47393	3.88e-10	9.41117
down	LYN	0.13	-2.94342	4.35e-39	38.3615
down	LYPD3	0.15	-2.73697	1.1e-20	19.9586
down	LYPLA1	0.29	-1.78588	1.23e-12	11.9101
down	LYPLA2	0.58	-0.785875	0.000142	3.84771
down	LYRM4	0.6	-0.736966	0.00618	2.20901
down	MACC1	0.02	-5.64386	7.94e-27	26.1002
down	MAFG	0.45	-1.152	6.3e-07	6.20066
down	MAFK	0.38	-1.39593	2.02e-08	7.69465
down	MAL2	0	#NUM!	5.33e-139	138.273
down	MALL	0.15	-2.73697	8.53e-42	41.0691
down	MALT1	0.31	-1.68966	6.49e-13	12.1878
down	MAP1LC3B2	0.12	-3.05889	0.00228	2.64207
down	MAP2K3	0.55	-0.862496	4.64e-05	4.33348
down	MAP3K1	0.56	-0.836501	0.0201	1.6968
down	MAP3K9	0.26	-1.94342	2.15e-16	15.6676
down	MAP4K5	0.68	-0.556393	0.0405	1.39254
down	MAP7	0.01	-6.64386	1.73e-91	90.762
down	MAP7D3	0.58	-0.785875	0.001	3
down	MAP9	0.09	-3.47393	3.2e-07	6.49485
down	MAPK13	0.25	-2	2.92e-17	16.5346
down	MAPKAPK5	0.6	-0.736966	0.00385	2.41454
down	MAPRE2	0.6	-0.736966	0.0141	1.85078
down	MARCO	0.09	-3.47393	2.16e-05	4.66555
down	MARK1	0.01	-6.64386	2.46e-36	35.6091
down	MARK2	0.55	-0.862496	5.35e-05	4.27165
down	MARK3	0.69	-0.535332	0.0144	1.84164
down	MARS	0.5	-1	5.67e-08	7.24642
down	MARS2	0.52	-0.943416	0.0469	1.32883
down	MARVELD2	0.07	-3.8365	1.82e-31	30.7399
down	MARVELD3	0	#NUM!	1.09e-66	65.9626
down	MAST4	0.43	-1.21759	1.21e-05	4.91721
down	MAT2A	0.59	-0.761213	8.53e-05	4.06905
down	MAT2B	0.67	-0.577767	0.0172	1.76447
down	MATN2	0.38	-1.39593	0.00852	2.06956
down	MB21D1	0.24	-2.05889	2.85e-10	9.54516
down	MBNL3	0.46	-1.12029	0.0467	1.33068
down	MBOAT1	0.43	-1.21759	0.000922	3.03527
down	MBP	0.21	-2.25154	4.74e-21	20.3242
down	MCCC2	0.55	-0.862496	1.59e-05	4.7986
down	MCM4	0.71	-0.494109	0.0175	1.75696
down	MCOLN2	0.04	-4.64386	4.81e-08	7.31785
down	MCTP1	0.05	-4.32193	0.0222	1.65365
down	MCTP2	0.01	-6.64386	1.24e-18	17.9066
down	MDFI	0.21	-2.25154	4.21e-27	26.3757
down	ME1	0.49	-1.02915	4.14e-05	4.383
down	MECOM	0.07	-3.8365	1.7e-12	11.7696
down	MED10	0.62	-0.68966	0.0155	1.80967
down	MED14	0.57	-0.810966	6.25e-05	4.20412
down	MED17	0.58	-0.785875	0.00431	2.36552
down	MED30	0.33	-1.59946	3.91e-07	6.40782
down	MED6	0.62	-0.68966	0.034	1.46852
down	MEF2BNB	0.57	-0.810966	0.0156	1.80688
down	METTL1	0.5	-1	4.29e-05	4.36754
down	METTL13	0.64	-0.643856	0.00392	2.40671
down	MEX3C	0.57	-0.810966	0.000286	3.54363
down	MFAP3L	0.22	-2.18442	0.0325	1.48812
down	MFI2	0.22	-2.18442	5.24e-09	8.28067
down	MFNG	0.19	-2.39593	3.06e-05	4.51428
down	MFSD12	0.68	-0.556393	0.0139	1.85699
down	MFSD2A	0.19	-2.39593	1.79e-19	18.7471
down	MFSD6	0.32	-1.64386	1.96e-12	11.7077
down	MIA	0.15	-2.73697	5.41e-07	6.2668
down	MICA	0.67	-0.577767	0.0276	1.55909
down	MICALCL	0.2	-2.32193	0.000212	3.67366
down	MIIP	0.67	-0.577767	0.0398	1.40012
down	MINA	0.44	-1.18442	8.38e-07	6.07676
down	MIR205HG	0	#NUM!	2.38e-151	150.623
down	MIR4720	0.45	-1.152	0.00446	2.35067
down	MIR600HG	0.21	-2.25154	0.00129	2.88941
down	MITF	0.26	-1.94342	0.000265	3.57675
down	MKI67IP	0.43	-1.21759	3.19e-05	4.49621
down	MLF1	0.44	-1.18442	0.0415	1.38195
down	MLK4	0.15	-2.73697	1.62e-15	14.7905
down	MLLT4	0.42	-1.25154	3.57e-08	7.44733
down	MLX	0.55	-0.862496	4.29e-05	4.36754
down	MMD	0.41	-1.2863	0.0126	1.89963
down	MMP1	0.08	-3.64386	8.77e-05	4.057
down	MMP15	0.45	-1.152	0.0149	1.82681
down	MMP25	0.02	-5.64386	1.12e-09	8.95078
down	MMP28	0.18	-2.47393	4.41e-07	6.35556
down	MMP9	0.03	-5.05889	1.45e-60	59.8386
down	MOB3B	0.34	-1.55639	2.88e-11	10.5406
down	MOCOS	0.45	-1.152	1.18e-08	7.92812
down	MOCS2	0.64	-0.643856	0.0136	1.86646
down	MPHOSPH10	0.66	-0.599462	0.0491	1.30892
down	MPP6	0.42	-1.25154	0.000858	3.06651
down	MPV17L2	0.56	-0.836501	0.00151	2.82102
down	MPZL2	0.5	-1	8.55e-05	4.06803
down	MPZL3	0.17	-2.55639	6.34e-06	5.19791
down	MREG	0.27	-1.88897	5.05e-06	5.29671
down	MRGBP	0.68	-0.556393	0.0183	1.73755
down	MRGPRX3	0.14	-2.8365	0.0193	1.71444
down	MRM1	0.41	-1.2863	0.00154	2.81248
down	MRPL11	0.59	-0.761213	0.000354	3.451
down	MRPL12	0.57	-0.810966	5.71e-05	4.24336
down	MRPL15	0.31	-1.68966	2.07e-11	10.684
down	MRPL19	0.51	-0.971431	0.000422	3.37469
down	MRPL2	0.53	-0.915936	3.11e-05	4.50724
down	MRPL21	0.6	-0.736966	0.00194	2.7122
down	MRPL22	0.66	-0.599462	0.0115	1.9393
down	MRPL3	0.53	-0.915936	3.99e-05	4.39903
down	MRPL32	0.6	-0.736966	0.00495	2.30539
down	MRPL38	0.54	-0.888969	4.18e-06	5.37882
down	MRPL4	0.57	-0.810966	2.36e-05	4.62709
down	MRPL45	0.54	-0.888969	3.38e-05	4.47108
down	MRPL47	0.55	-0.862496	0.000568	3.24565
down	MRPL50	0.64	-0.643856	0.0325	1.48812
down	MRPL9	0.63	-0.666576	0.00206	2.68613
down	MRPS12	0.6	-0.736966	0.000686	3.16368
down	MRPS15	0.64	-0.643856	0.00113	2.94692
down	MRPS17	0.65	-0.621488	0.0183	1.73755
down	MRPS18A	0.68	-0.556393	0.0118	1.92812
down	MRPS18B	0.62	-0.68966	0.000475	3.32331
down	MRPS2	0.58	-0.785875	0.000103	3.98716
down	MRPS23	0.46	-1.12029	7.36e-08	7.13312
down	MRPS26	0.54	-0.888969	2.36e-05	4.62709
down	MRPS30	0.48	-1.05889	4.16e-06	5.38091
down	MRPS35	0.55	-0.862496	0.000127	3.8962
down	MRPS36	0.48	-1.05889	0.00513	2.28988
down	MRPS9	0.62	-0.68966	0.00548	2.26122
down	MRRF	0.62	-0.68966	0.0064	2.19382
down	MRS2	0.44	-1.18442	1.3e-06	5.88606
down	MRTO4	0.57	-0.810966	2.75e-05	4.56067
down	MST1R	0.03	-5.05889	1.74e-38	37.7595
down	MST4	0.36	-1.47393	5.5e-07	6.25964
down	MT1F	0.32	-1.64386	0.00149	2.82681
down	MTAP	0.47	-1.08927	1.14e-07	6.9431
down	MTFR1	0.53	-0.915936	2.14e-05	4.66959
down	MTHFD1L	0.56	-0.836501	2.82e-05	4.54975
down	MTHFD2	0.27	-1.88897	1.55e-20	19.8097
down	MTIF2	0.51	-0.971431	0.000256	3.59176
down	MTPAP	0.58	-0.785875	0.00882	2.05453
down	MTRR	0.57	-0.810966	0.000267	3.57349
down	MTSS1	0.11	-3.18442	1.29e-38	37.8894
down	MTUS1	0.26	-1.94342	4.3e-06	5.36653
down	MX1	0.29	-1.78588	0.0015	2.82391
down	MXI1	0.43	-1.21759	0.000741	3.13018
down	MYB	0.06	-4.05889	5.28e-05	4.27737
down	MYBBP1A	0.48	-1.05889	6.03e-07	6.21968
down	MYC	0.46	-1.12029	1.46e-08	7.83565
down	MYCL1	0.01	-6.64386	2.8e-11	10.5528
down	MYEOV	0.3	-1.73697	0.000481	3.31785
down	MYH14	0	#NUM!	5.62e-85	84.2503
down	MYH15	0.27	-1.88897	0.00412	2.3851
down	MYH16	0.04	-4.64386	2.44e-09	8.61261
down	MYO19	0.69	-0.535332	0.0142	1.84771
down	MYO1B	0.45	-1.152	6.52e-10	9.18575
down	MYO1D	0.01	-6.64386	1.08e-126	125.967
down	MYO5C	0.01	-6.64386	2.79e-27	26.5544
down	MYO6	0.33	-1.59946	2.21e-13	12.6556
down	N4BP3	0.05	-4.32193	2.42e-17	16.6162
down	NAA10	0.66	-0.599462	0.00362	2.44129
down	NAA25	0.57	-0.810966	0.0014	2.85387
down	NAA35	0.57	-0.810966	0.000927	3.03292
down	NAA50	0.55	-0.862496	7.9e-05	4.10237
down	NADKD1	0.57	-0.810966	0.0366	1.43652
down	NAE1	0.44	-1.18442	1.6e-06	5.79588
down	NARS	0.46	-1.12029	5.19e-08	7.28483
down	NARS2	0.47	-1.08927	0.000256	3.59176
down	NAT10	0.51	-0.971431	1.41e-06	5.85078
down	NAT9	0.57	-0.810966	0.00214	2.66959
down	NBL1	0.69	-0.535332	0.00796	2.09909
down	NBN	0.54	-0.888969	0.000363	3.44009
down	NCCRP1	0	#NUM!	5.28e-22	21.2774
down	NCF2	0.01	-6.64386	2.66e-12	11.5751
down	NCK2	0.66	-0.599462	0.0225	1.64782
down	NCOA7	0.19	-2.39593	7e-24	23.1549
down	NDFIP2	0.35	-1.51457	8.17e-11	10.0878
down	NDRG1	0.69	-0.535332	0.0102	1.9914
down	NDRG2	0.11	-3.18442	1.08e-05	4.96658
down	NDUFA8	0.61	-0.713119	0.00144	2.84164
down	NDUFAF2	0.59	-0.761213	0.00409	2.38828
down	NDUFAF4	0.29	-1.78588	3.43e-06	5.46471
down	NDUFAF6	0.52	-0.943416	0.00448	2.34872
down	NDUFB9	0.65	-0.621488	0.00162	2.79048
down	NDUFS4	0.62	-0.68966	0.0146	1.83565
down	NEDD4L	0.56	-0.836501	3.83e-05	4.4168
down	NEDD9	0.26	-1.94342	1.08e-06	5.96658
down	NEFH	0.39	-1.35845	2.56e-06	5.59176
down	NEO1	0.6	-0.736966	0.0482	1.31695
down	NEURL	0.11	-3.18442	5.72e-07	6.2426
down	NFKB1	0.7	-0.514573	0.0191	1.71897
down	NFKB2	0.4	-1.32193	1.59e-10	9.7986
down	NFKBIA	0.42	-1.25154	1.02e-08	7.9914
down	NFKBIB	0.63	-0.666576	0.00158	2.80134
down	NFKBIZ	0.43	-1.21759	0.000615	3.21112
down	NGDN	0.45	-1.152	1.19e-05	4.92445
down	NGFR	0.11	-3.18442	4.54e-46	45.3429
down	NHS	0.1	-3.32193	1.88e-13	12.7258
down	NHSL1	0.64	-0.643856	0.0203	1.6925
down	NIP7	0.33	-1.59946	3.66e-14	13.4365
down	NIPAL1	0.3	-1.73697	6.65e-06	5.17718
down	NIPAL4	0.08	-3.64386	3.52e-46	45.4535
down	NIT2	0.51	-0.971431	0.000362	3.44129
down	NKRF	0.58	-0.785875	0.0086	2.0655
down	NKX1-2	0.01	-6.64386	1.44e-07	6.84164
down	NLE1	0.42	-1.25154	9.75e-10	9.011
down	NLN	0.5	-1	7.65e-07	6.11634
down	NLRP3	0.43	-1.21759	0.000814	3.08938
down	NMD3	0.59	-0.761213	0.00237	2.62525
down	NME1	0.58	-0.785875	2.87e-05	4.54212
down	NME1-NME2	0.5	-1	2.57e-05	4.59007
down	NME2	0.65	-0.621488	0.00196	2.70774
down	NMU	0.01	-6.64386	2.85e-22	21.5452
down	NOB1	0.39	-1.35845	4.31e-13	12.3655
down	NOC2L	0.54	-0.888969	1.37e-05	4.86328
down	NOC4L	0.56	-0.836501	5.47e-05	4.26201
down	NOD2	0.04	-4.64386	0.00915	2.03858
down	NOL10	0.69	-0.535332	0.0274	1.56225
down	NOL11	0.55	-0.862496	0.000512	3.29073
down	NOL6	0.44	-1.18442	1.97e-09	8.70553
down	NOL8	0.55	-0.862496	0.00623	2.20551
down	NOLC1	0.43	-1.21759	4.81e-11	10.3179
down	NOP14	0.67	-0.577767	0.00796	2.09909
down	NOP16	0.33	-1.59946	7.57e-16	15.1209
down	NOP2	0.54	-0.888969	7.41e-06	5.13018
down	NOP56	0.53	-0.915936	6.08e-07	6.2161
down	NPDC1	0.35	-1.51457	9.59e-13	12.0182
down	NPM3	0.47	-1.08927	2.67e-07	6.57349
down	NRARP	0.08	-3.64386	8.04e-29	28.0947
down	NRG1	0.13	-2.94342	1.72e-19	18.7645
down	NRIP1	0.36	-1.47393	7.44e-09	8.12843
down	NRL	0.03	-5.05889	0.00144	2.84164
down	NSMAF	0.65	-0.621488	0.00297	2.52724
down	NSUN2	0.37	-1.4344	2.48e-14	13.6055
down	NSUN5	0.35	-1.51457	2.27e-13	12.644
down	NSUN5P1	0.59	-0.761213	0.0339	1.4698
down	NT5C3L	0.7	-0.514573	0.0271	1.56703
down	NT5DC1	0.47	-1.08927	0.000385	3.41454
down	NTF4	0.06	-4.05889	8.07e-08	7.09313
down	NTNG1	0.07	-3.8365	0.000236	3.62709
down	NUAK2	0.31	-1.68966	3.8e-09	8.42022
down	NUDT14	0.31	-1.68966	1.48e-05	4.82974
down	NUDT15	0.48	-1.05889	6.91e-06	5.16052
down	NUDT3	0.61	-0.713119	0.00844	2.07366
down	NUP107	0.67	-0.577767	0.00923	2.0348
down	NUP155	0.64	-0.643856	0.00174	2.75945
down	NUP210	0.04	-4.64386	1.29e-08	7.88941
down	NUP37	0.41	-1.2863	1.82e-06	5.73993
down	NUP62CL	0.08	-3.64386	3.85e-08	7.41454
down	NUPL2	0.42	-1.25154	2.07e-05	4.68403
down	NUTF2	0.69	-0.535332	0.00947	2.02365
down	NXN	0.25	-2	7.35e-23	22.1337
down	NXT1	0.57	-0.810966	0.00056	3.25181
down	NXT2	0.56	-0.836501	0.0458	1.33913
down	OASL	0.43	-1.21759	0.00799	2.09745
down	OAT	0.48	-1.05889	5.95e-06	5.22548
down	OCIAD2	0.45	-1.152	2.51e-06	5.60033
down	OCLN	0.01	-6.64386	1.99e-49	48.7011
down	ODC1	0.63	-0.666576	0.000732	3.13549
down	OFD1	0.46	-1.12029	0.000659	3.18111
down	ORC2	0.7	-0.514573	0.0453	1.3439
down	ORC6	0.67	-0.577767	0.0109	1.96257
down	OSBPL1A	0.38	-1.39593	8.88e-07	6.05159
down	OSBPL2	0.52	-0.943416	1.52e-05	4.81816
down	OSBPL3	0.67	-0.577767	0.0111	1.95468
down	OSGIN2	0.45	-1.152	0.00015	3.82391
down	OSR2	0.27	-1.88897	3.56e-10	9.44855
down	OSTF1	0.59	-0.761213	0.0056	2.25181
down	OTUB1	0.54	-0.888969	1.97e-06	5.70553
down	OTUB2	0.18	-2.47393	2.92e-06	5.53462
down	OVOL1	0	#NUM!	3.52e-53	52.4535
down	OXR1	0.66	-0.599462	0.0361	1.44249
down	P2RX5	0.36	-1.47393	2.99e-05	4.52433
down	P2RY2	0.03	-5.05889	1.07e-30	29.9706
down	P2RY6	0.03	-5.05889	5.66e-06	5.24718
down	PA2G4	0.62	-0.68966	0.00027	3.56864
down	PABPC1	0.56	-0.836501	1.34e-05	4.8729
down	PABPN1	0.71	-0.494109	0.0212	1.67366
down	PAK1IP1	0.44	-1.18442	6.14e-07	6.21183
down	PAK6	0.1	-3.32193	1.3e-24	23.8861
down	PALM2	0.07	-3.8365	2.22e-06	5.65365
down	PAM16	0.49	-1.02915	5.21e-05	4.28316
down	PANX1	0.66	-0.599462	0.0253	1.59688
down	PAPD4	0.63	-0.666576	0.0275	1.56067
down	PAPD7	0.68	-0.556393	0.022	1.65758
down	PAPL	0.05	-4.32193	5.1e-08	7.29243
down	PARD6B	0.12	-3.05889	4.84e-06	5.31515
down	PARD6G	0.07	-3.8365	1.06e-28	27.9747
down	PARP12	0.28	-1.8365	1.48e-15	14.8297
down	PARP8	0.1	-3.32193	3.73e-21	20.4283
down	PAWR	0.28	-1.8365	6.26e-17	16.2034
down	PAX9	0.07	-3.8365	3.03e-05	4.51856
down	PCBD1	0.55	-0.862496	0.000293	3.53313
down	PCDH1	0.07	-3.8365	1.19e-59	58.9245
down	PCED1B	0.33	-1.59946	0.00263	2.58004
down	PCGF1	0.4	-1.32193	2.78e-05	4.55596
down	PCK2	0.49	-1.02915	5e-07	6.30103
down	PCLO	0.07	-3.8365	9.36e-07	6.02872
down	PCSK5	0.02	-5.64386	1.84e-15	14.7352
down	PCSK9	0.32	-1.64386	1.29e-07	6.88941
down	PCYT1B	0.13	-2.94342	1.88e-07	6.72584
down	PDCD11	0.57	-0.810966	0.000489	3.31069
down	PDCD2	0.61	-0.713119	0.00214	2.66959
down	PDCD2L	0.32	-1.64386	8.73e-05	4.05899
down	PDCD6	0.66	-0.599462	0.00656	2.1831
down	PDCL3	0.47	-1.08927	0.000137	3.86328
down	PDF	0.55	-0.862496	0.00712	2.14752
down	PDGFB	0.02	-5.64386	5.8e-40	39.2366
down	PDHA1	0.67	-0.577767	0.0153	1.81531
down	PDHX	0.59	-0.761213	0.00332	2.47886
down	PDIA5	0.57	-0.810966	0.00159	2.7986
down	PDK3	0.34	-1.55639	0.0165	1.78252
down	PDP1	0.44	-1.18442	5.5e-08	7.25964
down	PDRG1	0.59	-0.761213	0.00487	2.31247
down	PDSS1	0.47	-1.08927	0.00511	2.29158
down	PELP1	0.65	-0.621488	0.00363	2.44009
down	PERP	0.02	-5.64386	8.6e-91	90.0655
down	PES1	0.66	-0.599462	0.00604	2.21896
down	PEX2	0.58	-0.785875	0.00284	2.54668
down	PFDN4	0.27	-1.88897	2.71e-06	5.56703
down	PFKFB2	0.33	-1.59946	4.74e-06	5.32422
down	PGAM5	0.45	-1.152	8.61e-09	8.065
down	PGAP2	0.62	-0.68966	0.0156	1.80688
down	PHACTR2	0.6	-0.736966	0.00342	2.46597
down	PHB	0.59	-0.761213	6.82e-05	4.16622
down	PHF16	0.47	-1.08927	0.0181	1.74232
down	PHF5A	0.59	-0.761213	0.000228	3.64207
down	PHLDA1	0.2	-2.32193	3.29e-34	33.4828
down	PHLDA3	0.66	-0.599462	0.00441	2.35556
down	PHLDB2	0.23	-2.12029	7.27e-26	25.1385
down	PICK1	0.37	-1.4344	2.18e-08	7.66154
down	PIFO	0.06	-4.05889	0.00894	2.04866
down	PIGW	0.56	-0.836501	0.0218	1.66154
down	PIM1	0.12	-3.05889	1.19e-33	32.9245
down	PIM3	0.5	-1	3.01e-05	4.52143
down	PIP4K2C	0.32	-1.64386	5.59e-17	16.2526
down	PITPNC1	0.16	-2.64386	1.48e-28	27.8297
down	PITX1	0.24	-2.05889	1.04e-16	15.983
down	PKIA	0.02	-5.64386	5.55e-10	9.25571
down	PKIB	0.01	-6.64386	1.07e-17	16.9706
down	PKP2	0.01	-6.64386	3.15e-125	124.502
down	PKP3	0.3	-1.73697	8.66e-17	16.0625
down	PKP4	0.68	-0.556393	0.019	1.72125
down	PLA2G12A	0.58	-0.785875	0.0167	1.77728
down	PLAC2	0.03	-5.05889	1.06e-15	14.9747
down	PLAGL1	0.51	-0.971431	0.0113	1.94692
down	PLAGL2	0.71	-0.494109	0.0418	1.37882
down	PLAU	0.03	-5.05889	1.88e-125	124.726
down	PLAUR	0.29	-1.78588	1.96e-19	18.7077
down	PLCB4	0.02	-5.64386	2.08e-13	12.6819
down	PLCG2	0.15	-2.73697	0.00264	2.5784
down	PLCXD1	0.52	-0.943416	0.00591	2.22841
down	PLCXD2	0.13	-2.94342	0.000107	3.97062
down	PLD5	0.05	-4.32193	1.12e-17	16.9508
down	PLD6	0.26	-1.94342	0.0015	2.82391
down	PLEK2	0.35	-1.51457	4.53e-15	14.3439
down	PLEKHA1	0.68	-0.556393	0.0498	1.30277
down	PLEKHA7	0.39	-1.35845	3.15e-05	4.50169
down	PLEKHF1	0.24	-2.05889	1.37e-08	7.86328
down	PLEKHF2	0.5	-1	0.00405	2.39254
down	PLEKHG3	0.43	-1.21759	1.85e-09	8.73283
down	PLEKHG5	0.61	-0.713119	0.00405	2.39254
down	PLEKHG6	0.06	-4.05889	7.68e-10	9.11464
down	PLEKHH1	0.12	-3.05889	7.16e-12	11.1451
down	PLEKHN1	0.18	-2.47393	2.05e-06	5.68825
down	PLK2	0.33	-1.59946	3.6e-12	11.4437
down	PLK3	0.37	-1.4344	1.82e-10	9.73993
down	PLLP	0.21	-2.25154	0.0338	1.47108
down	PLRG1	0.67	-0.577767	0.0104	1.98297
down	PLS1	0.38	-1.39593	9.45e-07	6.02457
down	PLS3	0.44	-1.18442	3.55e-09	8.44977
down	PLSCR1	0.59	-0.761213	0.00191	2.71897
down	PLSCR3	0.63	-0.666576	0.000823	3.0846
down	PLXDC2	0	#NUM!	1.14e-18	17.9431
down	PM20D2	0.29	-1.78588	8.7e-12	11.0605
down	PMAIP1	0.25	-2	1.93e-07	6.71444
down	PMEPA1	0.31	-1.68966	7.94e-13	12.1002
down	PMM2	0.67	-0.577767	0.00821	2.08566
down	PNN	0.71	-0.494109	0.0257	1.59007
down	PNO1	0.38	-1.39593	8.53e-10	9.06905
down	PNP	0.51	-0.971431	1.31e-06	5.88273
down	PNPO	0.52	-0.943416	6.63e-05	4.17849
down	PNPT1	0.6	-0.736966	0.000576	3.23958
down	POC1B	0.52	-0.943416	0.0134	1.8729
down	POC5	0.41	-1.2863	0.00537	2.27003
down	POLR1B	0.54	-0.888969	0.00016	3.79588
down	POLR1C	0.57	-0.810966	0.00114	2.9431
down	POLR1D	0.61	-0.713119	0.000852	3.06956
down	POLR1E	0.42	-1.25154	1.2e-09	8.92082
down	POLR2K	0.64	-0.643856	0.0118	1.92812
down	POLR3B	0.56	-0.836501	0.00175	2.75696
down	POLR3C	0.61	-0.713119	0.00321	2.49349
down	POLR3E	0.63	-0.666576	0.0036	2.4437
down	POLR3F	0.52	-0.943416	0.011	1.95861
down	POLR3G	0.21	-2.25154	7.26e-13	12.1391
down	POLR3K	0.59	-0.761213	0.00344	2.46344
down	POP1	0.5	-1	3.78e-07	6.42251
down	POU2F1	0.49	-1.02915	6.8e-05	4.16749
down	PPA1	0.44	-1.18442	1.32e-07	6.87943
down	PPAN	0.47	-1.08927	1.68e-06	5.77469
down	PPAP2C	0.19	-2.39593	1.21e-13	12.9172
down	PPARD	0.58	-0.785875	0.000198	3.70333
down	PPARGC1B	0.14	-2.8365	2.51e-12	11.6003
down	PPIC	0.56	-0.836501	0.00308	2.51145
down	PPIE	0.71	-0.494109	0.0454	1.34294
down	PPIF	0.41	-1.2863	6.17e-13	12.2097
down	PPL	0.57	-0.810966	0.000238	3.62342
down	PPP1R11	0.66	-0.599462	0.00556	2.25493
down	PPP1R13B	0.53	-0.915936	0.000529	3.27654
down	PPP1R14A	0.11	-3.18442	0.00019	3.72125
down	PPP1R14B	0.67	-0.577767	0.0031	2.50864
down	PPP1R14C	0.02	-5.64386	1.97e-48	47.7055
down	PPP1R15A	0.57	-0.810966	0.00114	2.9431
down	PPP2R1B	0.61	-0.713119	0.00179	2.74715
down	PPP2R5A	0.55	-0.862496	0.00162	2.79048
down	PPP4R1	0.6	-0.736966	0.000435	3.36151
down	PPP4R4	0.04	-4.64386	1.96e-07	6.70774
down	PPRC1	0.52	-0.943416	5.25e-06	5.27984
down	PPTC7	0.53	-0.915936	9.74e-05	4.01144
down	PPWD1	0.53	-0.915936	0.00452	2.34486
down	PRDM1	0.14	-2.8365	4.11e-11	10.3862
down	PRDX1	0.65	-0.621488	0.00378	2.42251
down	PREP	0.71	-0.494109	0.0299	1.52433
down	PRICKLE1	0.19	-2.39593	1.15e-07	6.9393
down	PRICKLE3	0.59	-0.761213	0.00427	2.36957
down	PRIM1	0.56	-0.836501	0.00403	2.39469
down	PRKAR1B	0.4	-1.32193	1.27e-09	8.8962
down	PRKCH	0.08	-3.64386	8.79e-16	15.056
down	PRKCZ	0	#NUM!	8.69e-54	53.061
down	PRKRIR	0.65	-0.621488	0.0122	1.91364
down	PRKX	0.38	-1.39593	3.3e-05	4.48149
down	PRMT1	0.71	-0.494109	0.0167	1.77728
down	PRMT5	0.53	-0.915936	9.19e-07	6.03668
down	PRMT6	0.66	-0.599462	0.0219	1.65956
down	PROM2	0.07	-3.8365	3.78e-71	70.4225
down	PROSER1	0.61	-0.713119	0.000539	3.26841
down	PRPF4	0.66	-0.599462	0.00473	2.32514
down	PRPSAP2	0.51	-0.971431	0.0015	2.82391
down	PRR15L	0.02	-5.64386	1.25e-07	6.90309
down	PRR5	0.06	-4.05889	3.28e-27	26.4841
down	PRRG2	0.07	-3.8365	7.89e-09	8.10292
down	PRRG4	0	#NUM!	2.64e-64	63.5784
down	PRSS12	0.03	-5.05889	3.54e-06	5.451
down	PRSS16	0.01	-6.64386	5.2e-22	21.284
down	PRSS22	0	#NUM!	2.27e-18	17.644
down	PRSS8	0	#NUM!	2.35e-101	100.629
down	PSAT1	0.31	-1.68966	2.33e-15	14.6326
down	PSD4	0.56	-0.836501	0.00226	2.64589
down	PSEN2	0.53	-0.915936	0.00258	2.58838
down	PSMA6	0.71	-0.494109	0.0242	1.61618
down	PSMA7	0.69	-0.535332	0.0102	1.9914
down	PSMB10	0.68	-0.556393	0.043	1.36653
down	PSMB3	0.68	-0.556393	0.00968	2.01412
down	PSMB5	0.7	-0.514573	0.0208	1.68194
down	PSMD11	0.62	-0.68966	0.000414	3.383
down	PSME3	0.62	-0.68966	0.000659	3.18111
down	PSMF1	0.7	-0.514573	0.0127	1.8962
down	PSMG2	0.57	-0.810966	0.0398	1.40012
down	PSPH	0.58	-0.785875	0.00343	2.46471
down	PSTPIP1	0.27	-1.88897	0.047	1.3279
down	PSTPIP2	0.15	-2.73697	5.52e-28	27.2581
down	PTAFR	0.02	-5.64386	3.65e-30	29.4377
down	PTBP3	0.38	-1.39593	9.62e-12	11.0168
down	PTDSS1	0.68	-0.556393	0.00639	2.1945
down	PTGES	0.38	-1.39593	1.32e-08	7.87943
down	PTGES2	0.62	-0.68966	0.002	2.69897
down	PTGFRN	0.28	-1.8365	3.78e-22	21.4225
down	PTGS1	0.63	-0.666576	0.00437	2.35952
down	PTHLH	0.21	-2.25154	5.76e-23	22.2396
down	PTK6	0.05	-4.32193	7.86e-05	4.10458
down	PTP4A1	0.3	-1.73697	5.33e-15	14.2733
down	PTPLB	0.48	-1.05889	4.35e-07	6.36151
down	PTPN13	0.55	-0.862496	2.78e-05	4.55596
down	PTPN2	0.44	-1.18442	2.99e-06	5.52433
down	PTPN3	0.65	-0.621488	0.0287	1.54212
down	PTPN6	0.22	-2.18442	2.67e-08	7.57349
down	PTPRF	0.38	-1.39593	2.1e-10	9.67778
down	PTPRK	0.49	-1.02915	2.98e-06	5.52578
down	PTPRZ1	0.03	-5.05889	4.33e-13	12.3635
down	PTRH1	0.52	-0.943416	0.000987	3.00568
down	PUS1	0.31	-1.68966	2.24e-14	13.6498
down	PUS7	0.42	-1.25154	7.72e-07	6.11238
down	PUSL1	0.65	-0.621488	0.0148	1.82974
down	PVR	0.57	-0.810966	0.000222	3.65365
down	PVRL4	0.12	-3.05889	1.17e-13	12.9318
down	PWP1	0.61	-0.713119	0.00142	2.84771
down	PWP2	0.49	-1.02915	2.25e-06	5.64782
down	PWWP2B	0.16	-2.64386	5.8e-16	15.2366
down	PXMP2	0.36	-1.47393	0.011	1.95861
down	PYCR2	0.66	-0.599462	0.0039	2.40894
down	QRFPR	0.03	-5.05889	3.79e-09	8.42136
down	QRSL1	0.62	-0.68966	0.02	1.69897
down	QTRTD1	0.45	-1.152	4.1e-07	6.38722
down	R3HDM4	0.71	-0.494109	0.0324	1.48945
down	RAB11FIP1	0.27	-1.88897	3.65e-10	9.43771
down	RAB11FIP4	0.02	-5.64386	1.36e-23	22.8665
down	RAB17	0.14	-2.8365	3.33e-12	11.4776
down	RAB22A	0.65	-0.621488	0.0107	1.97062
down	RAB25	0	#NUM!	5.53e-125	124.257
down	RAB38	0.17	-2.55639	1.37e-19	18.8633
down	RAB3IL1	0.21	-2.25154	0.000173	3.76195
down	RAB3IP	0.11	-3.18442	2.58e-25	24.5884
down	RAB4A	0.58	-0.785875	0.0226	1.64589
down	RAB9A	0.57	-0.810966	0.00337	2.47237
down	RABEPK	0.52	-0.943416	2.5e-05	4.60206
down	RABGGTA	0.45	-1.152	7.73e-08	7.11182
down	RABGGTB	0.35	-1.51457	1.51e-08	7.82102
down	RAE1	0.68	-0.556393	0.0249	1.6038
down	RAET1E	0.28	-1.8365	5.07e-06	5.29499
down	RAET1G	0.33	-1.59946	4.49e-05	4.34775
down	RALA	0.66	-0.599462	0.0103	1.98716
down	RALGAPA2	0.41	-1.2863	7.93e-05	4.10073
down	RALGDS	0.55	-0.862496	0.00164	2.78516
down	RAN	0.64	-0.643856	0.00253	2.59688
down	RAP1GAP	0.03	-5.05889	4.42e-08	7.35458
down	RAPGEF5	0	#NUM!	1.59e-23	22.7986
down	RAPGEFL1	0.44	-1.18442	1.09e-05	4.96257
down	RASA1	0.4	-1.32193	5.35e-10	9.27165
down	RASEF	0.11	-3.18442	2.9e-12	11.5376
down	RASSF10	0.16	-2.64386	4.45e-05	4.35164
down	RASSF3	0.57	-0.810966	0.000782	3.10679
down	RASSF5	0.3	-1.73697	7.18e-05	4.14388
down	RASSF6	0.01	-6.64386	1.8e-11	10.7447
down	RASSF9	0.02	-5.64386	1.03e-06	5.98716
down	RAVER2	0.31	-1.68966	4.23e-07	6.37366
down	RB1CC1	0.62	-0.68966	0.00204	2.69037
down	RBBP8	0.53	-0.915936	4.67e-05	4.33068
down	RBFA	0.59	-0.761213	0.00256	2.59176
down	RBM18	0.43	-1.21759	4.2e-06	5.37675
down	RBM28	0.51	-0.971431	2.73e-05	4.56384
down	RBM34	0.63	-0.666576	0.0309	1.51004
down	RBM38	0.6	-0.736966	0.0133	1.87615
down	RBM41	0.51	-0.971431	0.0475	1.32331
down	RBM47	0.07	-3.8365	5e-10	9.30103
down	RBP1	0.06	-4.05889	2.75e-27	26.5607
down	RC3H2	0.69	-0.535332	0.0266	1.57512
down	RCC1	0.62	-0.68966	0.001	3
down	RCC2	0.62	-0.68966	0.000373	3.42829
down	RCE1	0.63	-0.666576	0.0123	1.91009
down	RCL1	0.33	-1.59946	5.74e-09	8.24109
down	RDH10	0.44	-1.18442	2.3e-05	4.63827
down	RDH13	0.44	-1.18442	4.38e-06	5.35853
down	REEP5	0.57	-0.810966	0.000871	3.05998
down	RELB	0.61	-0.713119	0.00732	2.13549
down	RELT	0.66	-0.599462	0.0399	1.39903
down	REXO4	0.68	-0.556393	0.00915	2.03858
down	RFK	0.49	-1.02915	0.000782	3.10679
down	RGS14	0.49	-1.02915	0.000869	3.06098
down	RGS16	0.03	-5.05889	1.81e-07	6.74232
down	RGS19	0.52	-0.943416	0.00177	2.75203
down	RGS20	0.51	-0.971431	0.00558	2.25337
down	RHOD	0.25	-2	4.26e-21	20.3706
down	RHOF	0.44	-1.18442	0.00406	2.39147
down	RHOV	0.02	-5.64386	1.65e-22	21.7825
down	RHPN1	0.26	-1.94342	0.00547	2.26201
down	RICTOR	0.55	-0.862496	0.00357	2.44733
down	RILPL2	0.62	-0.68966	0.0224	1.64975
down	RIMS2	0.01	-6.64386	1.18e-24	23.9281
down	RIMS3	0.26	-1.94342	0.000656	3.1831
down	RIN2	0.53	-0.915936	2.25e-05	4.64782
down	RINT1	0.62	-0.68966	0.0174	1.75945
down	RIOK1	0.49	-1.02915	0.000303	3.51856
down	RIOK3	0.6	-0.736966	0.000628	3.20204
down	RIPK2	0.61	-0.713119	0.00388	2.41117
down	RIPK4	0.18	-2.47393	3.52e-23	22.4535
down	RNASE7	0.06	-4.05889	2.01e-13	12.6968
down	RND3	0.39	-1.35845	1.2e-05	4.92082
down	RNF125	0.02	-5.64386	1.13e-13	12.9469
down	RNF126	0.61	-0.713119	0.000488	3.31158
down	RNF128	0.05	-4.32193	9e-06	5.04576
down	RNF13	0.59	-0.761213	0.00798	2.098
down	RNF130	0.2	-2.32193	1.13e-16	15.9469
down	RNF138	0.49	-1.02915	0.00249	2.6038
down	RNF19B	0.41	-1.2863	1.5e-09	8.82391
down	RNF217	0.38	-1.39593	6.05e-06	5.21824
down	RNF39	0.1	-3.32193	6.48e-09	8.18842
down	RNF43	0.01	-6.64386	6.21e-42	41.2069
down	RNF44	0.39	-1.35845	6.92e-10	9.15989
down	RNF6	0.68	-0.556393	0.0211	1.67572
down	RNPEP	0.67	-0.577767	0.0104	1.98297
down	RNU1-6	0	#NUM!	0.00107	2.97062
down	RNU1-9	0	#NUM!	0.00107	2.97062
down	ROBO1	0.13	-2.94342	3.33e-19	18.4776
down	ROBO4	0.44	-1.18442	0.00185	2.73283
down	RP1-34M23.5	0.05	-4.32193	0.00125	2.90309
down	RP1-92O14.3	0.08	-3.64386	0.00344	2.46344
down	RP11-104H15.7	0.09	-3.47393	0.000524	3.28067
down	RP11-111G23.1	0.13	-2.94342	0.0193	1.71444
down	RP11-1149O23.3	0.35	-1.51457	0.021	1.67778
down	RP11-116G8.4	0.07	-3.8365	0.00215	2.66756
down	RP11-117P22.1	0.03	-5.05889	1.22e-12	11.9136
down	RP11-127I20.4	0.01	-6.64386	6.88e-09	8.16241
down	RP11-132A1.4	0.24	-2.05889	0.0085	2.07058
down	RP11-160O5.1	0.26	-1.94342	0.00143	2.84466
down	RP11-186B7.4	0.47	-1.08927	0.0314	1.50307
down	RP11-215I23.4	0.11	-3.18442	9.98e-06	5.00087
down	RP11-220I1.1	0.65	-0.621488	0.0429	1.36754
down	RP11-231C14.3	0.25	-2	0.0189	1.72354
down	RP11-256I9.2	0.1	-3.32193	4.89e-43	42.3107
down	RP11-259K21.3	0.29	-1.78588	2.47e-23	22.6073
down	RP11-277L2.3	0.32	-1.64386	0.0368	1.43415
down	RP11-290F20.3	0.06	-4.05889	0.0305	1.5157
down	RP11-305N23.1	0.2	-2.32193	0.00755	2.12205
down	RP11-30P6.6	0.05	-4.32193	0.000109	3.96257
down	RP11-313P13.3	0.09	-3.47393	9.1e-06	5.04096
down	RP11-314P12.3	0.06	-4.05889	3.31e-24	23.4802
down	RP11-31F15.1	0.31	-1.68966	0.0035	2.45593
down	RP11-322M19.1	0.63	-0.666576	0.0289	1.5391
down	RP11-336A10.4	0.03	-5.05889	2.25e-06	5.64782
down	RP11-346D6.6	0.03	-5.05889	2.35e-19	18.6289
down	RP11-357H14.19	0.25	-2	1.55e-05	4.80967
down	RP11-357H14.20	0.26	-1.94342	0.00119	2.92445
down	RP11-368I7.2	0.28	-1.8365	1.27e-14	13.8962
down	RP11-380P13.2	0.2	-2.32193	0.000165	3.78252
down	RP11-386G11.10	0.02	-5.64386	0.000299	3.52433
down	RP11-3P17.3	0.69	-0.535332	0.00844	2.07366
down	RP11-416I2.1	0.12	-3.05889	6.57e-06	5.18243
down	RP11-423H2.1	0.4	-1.32193	1.44e-11	10.8416
down	RP11-429G19.3	0.04	-4.64386	0.00311	2.50724
down	RP11-429J17.6	0.15	-2.73697	2.26e-09	8.64589
down	RP11-445F12.1	0.06	-4.05889	1.98e-06	5.70333
down	RP11-44F14.2	0.09	-3.47393	0.000758	3.12033
down	RP11-488P3.1	0.07	-3.8365	4.56e-14	13.341
down	RP11-48O20.4	0.04	-4.64386	0.000685	3.16431
down	RP11-4F5.2	0.01	-6.64386	4.92e-08	7.30803
down	RP11-526L22.1	0.03	-5.05889	0.00947	2.02365
down	RP11-532F12.5	0.05	-4.32193	2.03e-07	6.6925
down	RP11-539E17.4	0.15	-2.73697	3.84e-05	4.41567
down	RP11-539I5.1	0.07	-3.8365	0.0122	1.91364
down	RP11-554I8.2	0.5	-1	0.00808	2.09259
down	RP11-561C5.4	0.48	-1.05889	0.0255	1.59346
down	RP11-572P18.1	0.57	-0.810966	0.000185	3.73283
down	RP11-597D13.9	0.06	-4.05889	1.44e-06	5.84164
down	RP11-65J3.1	0.3	-1.73697	0.000134	3.8729
down	RP11-66B24.2	0.36	-1.47393	0.0336	1.47366
down	RP11-66B24.4	0.18	-2.47393	4.34e-05	4.36251
down	RP11-697E2.6	0.05	-4.32193	0.0222	1.65365
down	RP11-69I8.2	0.1	-3.32193	1.34e-18	17.8729
down	RP11-727A23.10	0.22	-2.18442	3.97e-26	25.4012
down	RP11-764K9.2	0.33	-1.59946	0.0453	1.3439
down	RP11-800A3.4	0.02	-5.64386	2.26e-29	28.6459
down	RP11-85M11.2	0.01	-6.64386	3.13e-12	11.5045
down	RP11-86H7.1	0.22	-2.18442	2.35e-30	29.6289
down	RP11-92G12.3	0.15	-2.73697	0.0399	1.39903
down	RP11-96D1.11	0.05	-4.32193	6.24e-13	12.2048
down	RP3-410C9.1	0.22	-2.18442	0.0478	1.32057
down	RP3-416H24.1	0.22	-2.18442	0.000322	3.49214
down	RP4-564F22.2	0.4	-1.32193	2.81e-06	5.55129
down	RP4-694A7.2	0.27	-1.88897	0.00397	2.40121
down	RP4-798C17.5	0.25	-2	3.46e-05	4.46092
down	RP6-65G23.3	0.12	-3.05889	0.000104	3.98297
down	RPIA	0.59	-0.761213	0.0189	1.72354
down	RPL17	0.65	-0.621488	0.00318	2.49757
down	RPL17-C18ORF32	0.29	-1.78588	7.12e-05	4.14752
down	RPL27	0.64	-0.643856	0.00162	2.79048
down	RPL35	0.69	-0.535332	0.0142	1.84771
down	RPL39	0.65	-0.621488	0.00311	2.50724
down	RPL5	0.61	-0.713119	0.000513	3.28988
down	RPL7L1	0.66	-0.599462	0.00317	2.49894
down	RPL8	0.67	-0.577767	0.00341	2.46725
down	RPP25	0.36	-1.47393	0.000447	3.34969
down	RPP25L	0.55	-0.862496	0.00505	2.29671
down	RPP30	0.65	-0.621488	0.00498	2.30277
down	RPP38	0.58	-0.785875	0.0281	1.55129
down	RPP40	0.43	-1.21759	0.00275	2.56067
down	RPRD1A	0.6	-0.736966	0.000623	3.20551
down	RPS10	0.67	-0.577767	0.00388	2.41117
down	RPS14	0.7	-0.514573	0.0163	1.78781
down	RPS20	0.57	-0.810966	7.03e-05	4.15304
down	RPS21	0.64	-0.643856	0.00523	2.2815
down	RPS23	0.54	-0.888969	6.49e-05	4.18776
down	RPS28	0.71	-0.494109	0.0229	1.64016
down	RPS29	0.69	-0.535332	0.0164	1.78516
down	RPS2P55	0.33	-1.59946	0.0322	1.49214
down	RPS3	0.68	-0.556393	0.00486	2.31336
down	RPS6KA1	0.57	-0.810966	2.86e-05	4.54363
down	RPS6KA4	0.7	-0.514573	0.0168	1.77469
down	RPUSD1	0.66	-0.599462	0.0094	2.02687
down	RPUSD4	0.56	-0.836501	0.000535	3.27165
down	RRAD	0.05	-4.32193	9.07e-11	10.0424
down	RRN3	0.59	-0.761213	0.00105	2.97881
down	RRP12	0.43	-1.21759	9.72e-08	7.01233
down	RRP9	0.37	-1.4344	5.8e-13	12.2366
down	RRS1	0.34	-1.55639	2.18e-16	15.6615
down	RSL1D1	0.47	-1.08927	6.62e-08	7.17914
down	RSL24D1	0.44	-1.18442	1.25e-06	5.90309
down	RTCA	0.41	-1.2863	2.6e-06	5.58503
down	RTKN	0.2	-2.32193	4.37e-31	30.3595
down	RTN4R	0.12	-3.05889	8.29e-07	6.08145
down	RTN4RL1	0.21	-2.25154	0.00208	2.68194
down	RTTN	0.38	-1.39593	2.57e-11	10.5901
down	RUNX1	0.51	-0.971431	4.9e-06	5.3098
down	RUSC1	0.59	-0.761213	0.000312	3.50585
down	RUVBL1	0.62	-0.68966	0.00112	2.95078
down	S100A10	0.54	-0.888969	5.44e-05	4.2644
down	S100A11	0.46	-1.12029	3.53e-09	8.45223
down	S100A14	0	#NUM!	6.71e-225	224.173
down	S100A16	0.64	-0.643856	0.0012	2.92082
down	S100A2	0.13	-2.94342	1.13e-51	50.9469
down	S100A9	0	#NUM!	7.59e-61	60.1198
down	S100P	0.02	-5.64386	3.11e-14	13.5072
down	SAA1	0.01	-6.64386	1.08e-132	131.967
down	SAA2	0.01	-6.64386	2.4e-30	29.6198
down	SAMD12	0.02	-5.64386	5.07e-24	23.295
down	SAMD5	0.05	-4.32193	7.15e-05	4.14569
down	SAPCD2	0.08	-3.64386	3.68e-56	55.4342
down	SARS	0.6	-0.736966	0.000127	3.8962
down	SASS6	0.47	-1.08927	0.00755	2.12205
down	SAV1	0.42	-1.25154	2.89e-09	8.5391
down	SBDSP1	0.49	-1.02915	0.00134	2.8729
down	SBNO1	0.71	-0.494109	0.0263	1.58004
down	SBSN	0.13	-2.94342	1.49e-13	12.8268
down	SCARB1	0.7	-0.514573	0.0214	1.66959
down	SCD5	0.22	-2.18442	3.33e-20	19.4776
down	SCGB3A2	0.13	-2.94342	2.73e-29	28.5638
down	SCNM1	0.6	-0.736966	0.000653	3.18509
down	SCNN1G	0.05	-4.32193	0.00124	2.90658
down	SCO1	0.48	-1.05889	0.000185	3.73283
down	SDC4	0.5	-1	6.46e-08	7.18977
down	SDCBP2	0.42	-1.25154	0.00785	2.10513
down	SDCCAG3	0.52	-0.943416	1.29e-06	5.88941
down	SDHB	0.61	-0.713119	0.000641	3.19314
down	SDR16C5	0.05	-4.32193	8.03e-07	6.09528
down	SDR42E1	0.48	-1.05889	0.00107	2.97062
down	SEC11C	0.33	-1.59946	1.31e-06	5.88273
down	SEC23B	0.64	-0.643856	0.00409	2.38828
down	SECISBP2	0.62	-0.68966	0.0131	1.88273
down	SEH1L	0.53	-0.915936	8.98e-06	5.04672
down	SEL1L3	0.04	-4.64386	3.5e-22	21.4559
down	SELRC1	0.65	-0.621488	0.046	1.33724
down	SEMA3A	0.01	-6.64386	1.97e-32	31.7055
down	SEMA4D	0.15	-2.73697	9.75e-11	10.011
down	SERBP1	0.7	-0.514573	0.0194	1.7122
down	SERF1B	0.45	-1.152	0.000568	3.24565
down	SERINC2	0.32	-1.64386	6.8e-19	18.1675
down	SERPINA3	0.22	-2.18442	6.49e-10	9.18776
down	SERPINB1	0.13	-2.94342	1.68e-31	30.7747
down	SERPINB13	0	#NUM!	3.37e-20	19.4724
down	SERPINB2	0	#NUM!	4.23e-185	184.374
down	SERPINB3	0.01	-6.64386	0.00292	2.53462
down	SERPINB5	0.28	-1.8365	1.25e-18	17.9031
down	SERPINB7	0.04	-4.64386	3.55e-51	50.4498
down	SERPINB8	0.69	-0.535332	0.0244	1.61261
down	SERPINB9	0.05	-4.32193	1.79e-11	10.7471
down	SERTAD4	0.06	-4.05889	2.59e-24	23.5867
down	SESN2	0.42	-1.25154	3.24e-07	6.48945
down	SET	0.58	-0.785875	0.000416	3.38091
down	SETD3	0.68	-0.556393	0.0174	1.75945
down	SETD6	0.34	-1.55639	3.96e-05	4.4023
down	SETD8	0.64	-0.643856	0.0031	2.50864
down	SFN	0.13	-2.94342	9.68e-56	55.0141
down	SFRP1	0.22	-2.18442	6.17e-13	12.2097
down	SFXN4	0.28	-1.8365	2.38e-10	9.62342
down	SGK3	0.24	-2.05889	2.41e-07	6.61798
down	SGPL1	0.54	-0.888969	4.4e-05	4.35655
down	SGPP2	0.02	-5.64386	2.18e-18	17.6615
down	SH2D2A	0.13	-2.94342	2.47e-07	6.6073
down	SH2D3A	0.13	-2.94342	1.95e-33	32.71
down	SH2D5	0.22	-2.18442	2.53e-11	10.5969
down	SH3BGRL2	0.09	-3.47393	2.34e-11	10.6308
down	SH3GLB2	0.68	-0.556393	0.0184	1.73518
down	SH3RF2	0.58	-0.785875	0.0003	3.52288
down	SH3TC2	0.38	-1.39593	3.87e-05	4.41229
down	SH3YL1	0.49	-1.02915	0.0161	1.79317
down	SHROOM3	0.44	-1.18442	2.01e-08	7.6968
down	SIAH2	0.53	-0.915936	5.97e-05	4.22403
down	SIMC1	0.52	-0.943416	0.000369	3.43297
down	SIRPB2	0.01	-6.64386	1.77e-07	6.75203
down	SIRT7	0.58	-0.785875	0.00878	2.05651
down	SKA1	0.69	-0.535332	0.0267	1.57349
down	SKIL	0.5	-1	0.0103	1.98716
down	SLC11A2	0.55	-0.862496	0.003	2.52288
down	SLC12A2	0.37	-1.4344	7.84e-08	7.10568
down	SLC12A8	0.19	-2.39593	8.01e-07	6.09637
down	SLC15A4	0.64	-0.643856	0.0197	1.70553
down	SLC16A1	0.59	-0.761213	0.000179	3.74715
down	SLC18B1	0.4	-1.32193	0.000254	3.59517
down	SLC19A2	0.44	-1.18442	0.00314	2.50307
down	SLC1A3	0.13	-2.94342	4.41e-17	16.3556
down	SLC1A4	0.35	-1.51457	4.48e-05	4.34872
down	SLC1A5	0.43	-1.21759	5.3e-10	9.27572
down	SLC1A6	0	#NUM!	9.61e-08	7.01728
down	SLC20A2	0.54	-0.888969	1.8e-05	4.74473
down	SLC22A15	0.02	-5.64386	2.21e-11	10.6556
down	SLC22A23	0.09	-3.47393	2.7e-13	12.5686
down	SLC22A5	0.65	-0.621488	0.0418	1.37882
down	SLC25A13	0.56	-0.836501	0.000118	3.92812
down	SLC25A19	0.4	-1.32193	4.86e-08	7.31336
down	SLC25A24	0.53	-0.915936	3.04e-05	4.51713
down	SLC25A25	0.59	-0.761213	0.00631	2.19997
down	SLC25A29	0.61	-0.713119	0.0409	1.38828
down	SLC25A32	0.47	-1.08927	3.08e-07	6.51145
down	SLC25A33	0.47	-1.08927	0.0366	1.43652
down	SLC25A39	0.4	-1.32193	1.94e-13	12.7122
down	SLC25A4	0.39	-1.35845	9.4e-05	4.02687
down	SLC25A43	0.61	-0.713119	0.0095	2.02228
down	SLC25A5	0.55	-0.862496	1.24e-05	4.90658
down	SLC27A2	0.04	-4.64386	8.54e-08	7.06854
down	SLC29A1	0.62	-0.68966	0.000782	3.10679
down	SLC29A2	0.16	-2.64386	9.32e-10	9.03058
down	SLC2A12	0.1	-3.32193	1.31e-06	5.88273
down	SLC2A9	0.31	-1.68966	1.57e-07	6.8041
down	SLC30A7	0.55	-0.862496	0.00163	2.78781
down	SLC31A2	0.49	-1.02915	0.000108	3.96658
down	SLC35D1	0.47	-1.08927	0.0024	2.61979
down	SLC35F2	0.59	-0.761213	0.000334	3.47625
down	SLC37A1	0.04	-4.64386	4.77e-15	14.3215
down	SLC38A1	0.39	-1.35845	6.33e-11	10.1986
down	SLC38A9	0.38	-1.39593	7.31e-06	5.13608
down	SLC39A4	0.43	-1.21759	4.84e-09	8.31515
down	SLC39A6	0.66	-0.599462	0.0105	1.97881
down	SLC39A8	0.13	-2.94342	6.53e-10	9.18509
down	SLC3A2	0.15	-2.73697	1.2e-44	43.9208
down	SLC41A2	0.17	-2.55639	5.75e-06	5.24033
down	SLC43A2	0.2	-2.32193	3.16e-07	6.50031
down	SLC43A3	0.48	-1.05889	8.93e-09	8.04915
down	SLC44A3	0.03	-5.05889	5.26e-13	12.279
down	SLC45A3	0.32	-1.64386	1.75e-07	6.75696
down	SLC45A4	0.37	-1.4344	0.00568	2.24565
down	SLC46A1	0.3	-1.73697	1.81e-09	8.74232
down	SLC4A11	0.24	-2.05889	1.63e-14	13.7878
down	SLC4A3	0.09	-3.47393	3.36e-13	12.4737
down	SLC4A7	0.52	-0.943416	0.00151	2.82102
down	SLC52A2	0.64	-0.643856	0.00292	2.53462
down	SLC6A11	0.02	-5.64386	2.07e-36	35.684
down	SLC6A15	0.29	-1.78588	3.39e-13	12.4698
down	SLC6A8	0.46	-1.12029	6.2e-09	8.20761
down	SLC6A9	0.19	-2.39593	2.11e-26	25.6757
down	SLC7A1	0.48	-1.05889	8.03e-08	7.09528
down	SLC7A11	0.34	-1.55639	1.09e-10	9.96257
down	SLC7A5	0.11	-3.18442	5.98e-55	54.2233
down	SLC9A9	0.02	-5.64386	7.04e-05	4.15243
down	SLFN13	0.38	-1.39593	9.89e-06	5.0048
down	SLFN5	0.51	-0.971431	5.77e-05	4.23882
down	SLMO2	0.43	-1.21759	1.54e-07	6.81248
down	SMAD1	0.46	-1.12029	0.000515	3.28819
down	SMAGP	0.61	-0.713119	0.000579	3.23732
down	SMARCD2	0.64	-0.643856	0.00151	2.82102
down	SMIM3	0.18	-2.47393	6.05e-10	9.21824
down	SMN1	0.45	-1.152	2.59e-06	5.5867
down	SMN2	0.54	-0.888969	1.49e-05	4.82681
down	SMO	0.02	-5.64386	3.15e-16	15.5017
down	SMOC1	0.1	-3.32193	3.73e-11	10.4283
down	SMPD2	0.44	-1.18442	2.49e-06	5.6038
down	SMPDL3B	0.03	-5.05889	4.71e-31	30.327
down	SMURF1	0.59	-0.761213	0.000606	3.21753
down	SMURF2	0.3	-1.73697	5e-16	15.301
down	SMYD2	0.38	-1.39593	1.38e-09	8.86012
down	SNAI2	0.63	-0.666576	0.00503	2.29843
down	SNAPC4	0.57	-0.810966	0.000967	3.01457
down	SNCG	0.38	-1.39593	1.31e-06	5.88273
down	SNHG1	0.4	-1.32193	1.26e-09	8.89963
down	SNHG12	0.39	-1.35845	0.000439	3.35754
down	SNHG15	0.45	-1.152	8.2e-06	5.08619
down	SNHG16	0.56	-0.836501	4.52e-05	4.34486
down	SNHG3	0.47	-1.08927	3.69e-06	5.43297
down	SNHG5	0.51	-0.971431	0.000126	3.89963
down	SNHG7	0.59	-0.761213	0.0117	1.93181
down	SNORA74B	0.04	-4.64386	0.0103	1.98716
down	SNRPA1	0.69	-0.535332	0.0305	1.5157
down	SNRPB	0.64	-0.643856	0.00086	3.0655
down	SNX16	0.37	-1.4344	0.0132	1.87943
down	SNX18	0.35	-1.51457	2.63e-07	6.58004
down	SNX5	0.44	-1.18442	1.2e-07	6.92082
down	SNX9	0.43	-1.21759	1.08e-09	8.96658
down	SOAT1	0.69	-0.535332	0.0421	1.37572
down	SOCS3	0.27	-1.88897	2.08e-09	8.68194
down	SORBS1	0.06	-4.05889	0.00285	2.54516
down	SORD	0.44	-1.18442	1.66e-09	8.77989
down	SORT1	0.26	-1.94342	6.89e-23	22.1618
down	SOWAHC	0.56	-0.836501	0.000571	3.24336
down	SOX15	0.05	-4.32193	5.09e-90	89.2933
down	SOX4	0.07	-3.8365	2.93e-24	23.5331
down	SOX9	0.16	-2.64386	8.85e-29	28.0531
down	SPAG1	0.31	-1.68966	6.36e-08	7.19654
down	SPATA18	0.16	-2.64386	0.0246	1.60906
down	SPATA6L	0.21	-2.25154	0.0474	1.32422
down	SPECC1	0.7	-0.514573	0.0201	1.6968
down	SPHK1	0.61	-0.713119	0.000792	3.10127
down	SPINT1	0.04	-4.64386	1.71e-93	92.767
[truncated: 2,836 more rows]

## Sheet: Ext. data 3- RNAseq I132SvLACZ
HMLE/FOXQ1-I132S MUTANT vs. HMLE/LACZ differential expression analysis
SYMBOL	RSEM.EdgeR.fold	log2fold	RSEM.EdgeR.p	log10p
1	2	1	1.27e-06	5.8962
3	6.5	2.70044	2.93e-48	47.5331
42430	0.01	-6.64386	2.22e-15	14.6536
42432	26.72	4.73985	1.8e-28	27.7447
42433	3.78	1.91839	1.02e-16	15.9914
42434	0.56	-0.836501	0.00159	2.7986
42438	0.53	-0.915936	0.0398	1.40012
42615	2.1	1.07039	7.58e-08	7.12033
42617	56.89	5.8301	6.87e-06	5.16304
42618	19.03	4.2502	6.24e-13	12.2048
42622	1.59	0.669027	0.00158	2.80134
42623	1.96	0.970854	5.95e-06	5.22548
A1BG	7.21	2.85	5.13e-07	6.28988
A1BG-AS1	3.51	1.81147	0.000169	3.77211
A2ML1	0	#NUM!	3.48e-51	50.4584
AAK1	1.65	0.722466	0.0146	1.83565
AAMDC	2.75	1.45943	0.00435	2.36151
AARS	0.65	-0.621488	0.00343	2.46471
AARS2	1.49	0.575312	0.047	1.3279
AASDHPPT	0.68	-0.556393	0.0383	1.4168
AASS	2.23	1.15704	0.0032	2.49485
AATF	0.44	-1.18442	6.23e-10	9.20551
ABCA1	6.41	2.68032	3.61e-25	24.4425
ABCA11P	0.14	-2.8365	0.000447	3.34969
ABCA12	0.03	-5.05889	8.92e-28	27.0496
ABCA2	4.38	2.13093	8.36e-14	13.0778
ABCA8	113.77	6.82998	5.48e-11	10.2612
ABCB6	8.69	3.11936	1.16e-20	19.9355
ABCC1	1.77	0.823749	0.000373	3.42829
ABCC3	4.29	2.10098	4.34e-19	18.3625
ABCC4	0.59	-0.761213	0.0384	1.41567
ABCD1	3.07	1.61824	4.78e-08	7.32057
ABCG1	4.03	2.01078	8.17e-11	10.0878
ABHD12B	0.22	-2.18442	2.05e-08	7.68825
ABHD14B	1.49	0.575312	0.0278	1.55596
ABHD2	1.85	0.887525	0.000154	3.81248
ABHD4	1.92	0.941106	0.000204	3.69037
ABHD8	2.62	1.38957	2.04e-05	4.69037
ABI2	2.93	1.5509	5.24e-15	14.2807
ABI3BP	229.13	7.84002	2.39e-104	103.622
ABL1	1.78	0.831877	0.000146	3.83565
ABLIM1	0.01	-6.64386	3.34e-115	114.476
ABLIM3	4	2	3.16e-24	23.5003
ABRACL	0.26	-1.94342	1.45e-07	6.83863
ABT1	0.57	-0.810966	0.000545	3.2636
ABTB1	2.5	1.32193	0.000509	3.29328
ABTB2	0.3	-1.73697	6.18e-08	7.20901
AC003043.2	0.26	-1.94342	0.00742	2.1296
AC004017.1	3.66	1.87184	0.00441	2.35556
AC004797.1	0.24	-2.05889	3.5e-07	6.45593
AC004889.1	0.1	-3.32193	0.00127	2.8962
AC005355.2	9	3.16993	0.0208	1.68194
AC005682.5	0.2	-2.32193	0.00192	2.7167
AC005789.11	58.89	5.87995	2.72e-06	5.56543
AC005943.5	2.97	1.57046	0.00485	2.31426
AC006132.1	5.74	2.52105	4.99e-05	4.3019
AC006262.5	0.08	-3.64386	4.16e-06	5.38091
AC007383.4	3.41	1.76977	0.00179	2.74715
AC007620.3	3.32	1.73118	0.000622	3.20621
AC007879.7	0.41	-1.2863	0.00144	2.84164
AC008865.1	0.13	-2.94342	0.00277	2.55752
AC009469.1	17.63	4.13996	2.08e-10	9.68194
AC010441.1	0.11	-3.18442	6.93e-23	22.1593
AC011558.5	0.53	-0.915936	0.000536	3.27084
AC016722.2	24.25	4.59991	1.86e-05	4.73049
AC016735.2	0.09	-3.47393	1.43e-13	12.8447
AC022596.6	0.08	-3.64386	9.5e-06	5.02228
AC024560.3	3.46	1.79077	2.01e-07	6.6968
AC026806.2	0.26	-1.94342	0.0203	1.6925
AC046143.3	3.16	1.65992	0.0166	1.77989
AC069368.3	15.35	3.94017	2.19e-05	4.65956
AC079922.3	3.48	1.79909	0.011	1.95861
AC093415.2	6.59	2.72028	0.000545	3.2636
AC093734.13	0.13	-2.94342	0.000179	3.74715
AC099522.1	0.19	-2.39593	9.71e-16	15.0128
AC103681.1	5.13	2.35896	0.0405	1.39254
AC103965.1	0.48	-1.05889	4.6e-05	4.33724
AC114772.1	1.67	0.739848	0.0284	1.54668
AC124789.1	0.34	-1.55639	0.000485	3.31426
AC130352.1	2.85	1.51096	0.0193	1.71444
ACAP2	1.61	0.687061	0.005	2.30103
ACAP3	2.25	1.16993	2.37e-05	4.62525
ACD	0.53	-0.915936	1.09e-05	4.96257
ACER3	0.66	-0.599462	0.0181	1.74232
ACO1	2.5	1.32193	4.41e-11	10.3556
ACOT11	0.47	-1.08927	0.0112	1.95078
ACOX3	2.55	1.3505	0.000137	3.86328
ACP2	1.74	0.799087	0.000177	3.75203
ACPL2	3.92	1.97085	1.11e-10	9.95468
ACSL1	1.93	0.948601	1.76e-06	5.75449
ACSL5	3.1	1.63227	0.00995	2.00218
ACSM5	230.72	7.85	5.06e-06	5.29585
ACSS2	2.99	1.58015	4.12e-14	13.3851
ACTA2	6.19	2.62994	4.59e-29	28.3382
ACTG2	8.34	3.06005	7.3e-05	4.13668
ACTL6A	0.67	-0.577767	0.0119	1.92445
ACTR1B	2.2	1.1375	2.68e-08	7.57187
ADAM12	31.56	4.98003	6.77e-64	63.1694
ADAM15	0.71	-0.494109	0.0235	1.62893
ADAM19	0.47	-1.08927	3.36e-07	6.47366
ADAM33	27.28	4.76977	0.00481	2.31785
ADAM8	0.07	-3.8365	6.53e-60	59.1851
ADAM9	2.46	1.29866	1.41e-12	11.8508
ADAMTS1	0.31	-1.68966	5.6e-08	7.25181
ADAMTS12	2.62	1.38957	0.00135	2.86967
ADAMTS15	2.51	1.32769	0.0196	1.70774
ADAMTS4	6.63	2.72901	0.00878	2.05651
ADAMTS7	36	5.16993	1.12e-75	74.9508
ADAMTSL1	135.3	7.08002	7.6e-54	53.1192
ADAMTSL4	3.68	1.87971	8.95e-17	16.0482
ADAMTSL5	5.9	2.56071	4.54e-06	5.34294
ADAP1	0.01	-6.64386	1.06e-24	23.9747
ADARB1	2.93	1.5509	5.57e-09	8.25414
ADCK2	0.47	-1.08927	0.00015	3.82391
ADCK4	1.79	0.83996	0.00354	2.451
ADCY6	2.27	1.18269	2.38e-07	6.62342
ADCY7	0.09	-3.47393	6.15e-11	10.2111
ADD1	2.14	1.09761	2.15e-09	8.66756
ADD2	0.02	-5.64386	2.17e-25	24.6635
ADD3	2.28	1.18903	7.86e-08	7.10458
ADHFE1	178.53	7.48002	0.000315	3.50169
ADI1	1.92	0.941106	5.04e-06	5.29757
ADIPOR1	0.59	-0.761213	8.24e-05	4.08407
ADM2	0.23	-2.12029	0.00484	2.31515
ADORA1	60.55	5.92006	1.81e-29	28.7423
ADPRH	0.24	-2.05889	0.0409	1.38828
ADRA1B	0.37	-1.4344	3.67e-06	5.43533
ADRA1D	70.03	6.1299	1.66e-10	9.77989
ADRB2	0.2	-2.32193	1.98e-22	21.7033
ADSS	0.39	-1.35845	4.96e-05	4.30452
ADTRP	0.04	-4.64386	1.98e-16	15.7033
AEBP1	48.84	5.60999	1.53e-72	71.8153
AES	1.46	0.545968	0.00672	2.17263
AFAP1	3.23	1.69153	1.91e-16	15.719
AFAP1L2	0.28	-1.8365	1.36e-18	17.8665
AFF1	2.2	1.1375	4.25e-06	5.37161
AFF3	14.83	3.89045	0.0146	1.83565
AFG3L1P	0.56	-0.836501	0.0226	1.64589
AFG3L2	0.52	-0.943416	7.65e-06	5.11634
AGAP1	1.67	0.739848	0.00183	2.73755
AGAP2	0.14	-2.8365	2.67e-07	6.57349
AGBL5	1.62	0.695994	0.000751	3.12436
AGFG2	2.83	1.5008	7.02e-13	12.1537
AGL	0.47	-1.08927	2.56e-05	4.59176
AGMAT	0.36	-1.47393	0.00154	2.81248
AGPAT1	1.59	0.669027	0.00118	2.92812
AGPAT2	0.57	-0.810966	0.000103	3.98716
AGPAT6	2.3	1.20163	4.11e-08	7.38616
AGPAT9	0.1	-3.32193	1.73e-19	18.762
AGTRAP	0.6	-0.736966	0.000735	3.13371
AHCTF1	0.67	-0.577767	0.00793	2.10073
AHCY	0.44	-1.18442	1.16e-10	9.93554
AHCYL1	1.55	0.632268	0.00155	2.80967
AHCYL2	0.55	-0.862496	0.0266	1.57512
AHDC1	1.79	0.83996	0.000357	3.44733
AHNAK2	3.23	1.69153	3.84e-11	10.4157
AHSA1	0.58	-0.785875	3.6e-05	4.4437
AIG1	0.52	-0.943416	0.000792	3.10127
AIM1	0.5	-1	5.07e-07	6.29499
AIM1L	0.08	-3.64386	5.39e-21	20.2684
AIMP2	0.56	-0.836501	0.000176	3.75449
AK2	0.65	-0.621488	0.00152	2.81816
AK5	436.55	8.77	3.75e-55	54.426
AKAP1	0.49	-1.02915	4.12e-07	6.3851
AKAP12	1.74	0.799087	0.000182	3.73993
AKAP13	2.1	1.07039	0.00108	2.96658
AKR1B1	3.27	1.70929	1.12e-20	19.9508
AKR1C1	2.87	1.52105	0.000139	3.85699
AKR1C3	2.22	1.15056	0.00643	2.19179
AKTIP	0.37	-1.4344	0.000168	3.77469
AL034548.1	0.52	-0.943416	0.0209	1.67985
AL161668.12	0.04	-4.64386	8.46e-14	13.0726
AL357673.1	2.45	1.29278	0.00186	2.73049
AL358933.1	2.91	1.54102	0.023	1.63827
AL391137.1	0.08	-3.64386	0.00183	2.73755
AL603965.1	0.13	-2.94342	5.54e-12	11.2565
ALAD	3.1	1.63227	3.08e-14	13.5114
ALCAM	1.92	0.941106	1.22e-06	5.91364
ALDH16A1	1.55	0.632268	0.00813	2.08991
ALDH1A3	0.01	-6.64386	3.17e-151	150.499
ALDH1B1	0.51	-0.971431	5.08e-06	5.29414
ALDH1L1	46.85	5.54998	3.9e-54	53.4089
ALDH3A1	2.83	1.5008	0.0294	1.53165
ALDH3B1	7.01	2.80941	4.5e-26	25.3468
ALDH6A1	1.79	0.83996	0.0313	1.50446
ALDOC	2.5	1.32193	1.39e-11	10.857
ALG12	1.6	0.678072	0.0125	1.90309
ALKBH2	0.54	-0.888969	0.0222	1.65365
ALOX12P2	0.01	-6.64386	3.86e-08	7.41341
ALOXE3	0.07	-3.8365	4.29e-19	18.3675
ALS2	2.33	1.22033	1.01e-08	7.99568
ALS2CL	0.11	-3.18442	5.53e-16	15.2573
AMBRA1	1.65	0.722466	0.000889	3.0511
AMH	8.34	3.06005	0.000147	3.83268
AMIGO2	0.16	-2.64386	1.34e-18	17.8729
AMIGO3	4	2	1.58e-05	4.80134
AMMECR1	0.57	-0.810966	0.000856	3.06753
AMOTL1	0.52	-0.943416	1.59e-06	5.7986
AMPD2	1.51	0.594549	0.0107	1.97062
AMPH	75.06	6.22997	7.81e-12	11.1073
ANAPC15	0.65	-0.621488	0.00376	2.42481
ANGEL1	0.62	-0.68966	0.0453	1.3439
ANGPT1	31.34	4.96993	2.63e-05	4.58004
ANGPTL2	30.7	4.94017	2.18e-09	8.66154
ANGPTL4	2.68	1.42223	1.18e-11	10.9281
ANK1	7.84	2.97085	0.0083	2.08092
ANK3	0.06	-4.05889	9.25e-12	11.0339
ANKDD1A	9.13	3.19061	8.97e-08	7.04721
ANKFN1	104.69	6.70998	4.44e-10	9.35262
ANKFY1	1.56	0.641546	0.00763	2.11748
ANKLE1	4.11	2.03914	0.017	1.76955
ANKMY2	1.85	0.887525	0.00885	2.05306
ANKRD1	20.68	4.37016	1.09e-09	8.96257
ANKRD10	1.71	0.773996	0.0115	1.9393
ANKRD13B	0.36	-1.47393	2.35e-09	8.62893
ANKRD18A	0.03	-5.05889	2.14e-09	8.66959
ANKRD2	0.01	-6.64386	1.27e-16	15.8962
ANKRD22	0.03	-5.05889	8.99e-15	14.0462
ANKRD27	0.56	-0.836501	7.34e-05	4.1343
ANKRD29	2.45	1.29278	0.0307	1.51286
ANKRD44	4.44	2.15056	0.017	1.76955
ANKRD5	0.03	-5.05889	1.14e-17	16.9431
ANKRD50	5.94	2.57046	2.44e-35	34.6126
ANKRD52	1.66	0.731183	0.00461	2.3363
ANKRD65	0.37	-1.4344	0.00195	2.70997
ANKS1A	0.57	-0.810966	0.00106	2.97469
ANO1	0	#NUM!	2.88e-146	145.541
ANO10	1.74	0.799087	0.000282	3.54975
ANO4	12.47	3.64039	9.91e-14	13.0039
ANO9	0.01	-6.64386	4.61e-24	23.3363
ANPEP	39.12	5.28983	3.58e-114	113.446
ANTXR1	2.83	1.5008	2.62e-16	15.5817
ANXA11	0.58	-0.785875	2.85e-05	4.54516
ANXA3	0.08	-3.64386	1.31e-67	66.8827
ANXA5	1.58	0.659925	0.00227	2.64397
ANXA6	14.52	3.85997	6.22e-82	81.2062
ANXA8	0.4	-1.32193	7.53e-12	11.1232
ANXA8L1	0.17	-2.55639	1.48e-11	10.8297
ANXA8L2	0.19	-2.39593	4.81e-25	24.3179
AOX1	11.16	3.48027	3.86e-62	61.4134
AP000295.7	4.59	2.19849	0.0491	1.30892
AP000783.1	12.55	3.64962	0.00256	2.59176
AP001046.5	3.66	1.87184	0.0036	2.4437
AP001062.7	3.46	1.79077	0.0332	1.47886
AP1G2	0.38	-1.39593	2.74e-12	11.5622
AP1M1	1.48	0.565597	0.0105	1.97881
AP1M2	0	#NUM!	2.85e-150	149.545
AP2A1	1.84	0.879706	9.5e-06	5.02228
AP2A2	1.92	0.941106	2.9e-06	5.5376
AP2M1	1.53	0.613532	0.00228	2.64207
AP3S2	2.58	1.36737	5.52e-09	8.25806
APBB1	13.36	3.73985	1.54e-39	38.8125
APBB2	2.69	1.42761	2.56e-12	11.5918
APCDD1L	9.19	3.20006	8.11e-20	19.091
APCDD1L-AS1	13.09	3.71039	1.7e-05	4.76955
APH1B	5.28	2.40054	2.4e-08	7.61979
APIP	0.57	-0.810966	0.0274	1.56225
APLP2	1.55	0.632268	0.00139	2.85699
APOA1BP	0.69	-0.535332	0.0156	1.80688
APOBEC3D	7.73	2.95047	0.000379	3.42136
APOBEC3F	1.93	0.948601	0.0049	2.3098
APOBEC3G	2.41	1.26903	0.000214	3.66959
APOD	166.57	7.37998	1.33e-45	44.8761
APOL1	2.64	1.40054	0.00112	2.95078
APOL2	2.13	1.09085	0.000678	3.16877
APOL3	2.41	1.26903	0.00269	2.57025
APOPT1	0.6	-0.736966	0.0351	1.45469
APPBP2	2.01	1.0072	0.000101	3.99568
APPL1	0.49	-1.02915	4.23e-06	5.37366
APPL2	2.62	1.38957	8.49e-11	10.0711
APTX	0.63	-0.666576	0.00333	2.47756
AQP3	0.02	-5.64386	1.95e-85	84.71
ARAP1	1.59	0.669027	0.0119	1.92445
ARAP2	0	#NUM!	7.85e-30	29.1051
ARAP3	2.2	1.1375	2.46e-08	7.60906
AREG	0.01	-6.64386	2.57e-125	124.59
ARFGAP3	2.43	1.28096	3.09e-08	7.51004
ARFRP1	0.7	-0.514573	0.0286	1.54363
ARG2	0.21	-2.25154	1.07e-13	12.9706
ARHGAP1	1.58	0.659925	0.00185	2.73283
ARHGAP11B	2.39	1.25701	0.0337	1.47237
ARHGAP12	1.64	0.713696	0.0111	1.95468
ARHGAP18	1.97	0.978196	6e-06	5.22185
ARHGAP22	6.28	2.65076	5.57e-20	19.2541
ARHGAP24	4.66	2.22033	9.91e-05	4.00393
ARHGAP25	0.07	-3.8365	1.8e-12	11.7447
ARHGAP27	0.16	-2.64386	3.75e-24	23.426
ARHGAP31	3.56	1.83188	1.8e-16	15.7447
ARHGAP33	2.36	1.23879	0.0189	1.72354
ARHGAP35	2.13	1.09085	1.12e-07	6.95078
ARHGAP39	0.54	-0.888969	0.00847	2.07212
ARHGAP42	0.06	-4.05889	3.89e-05	4.41005
ARHGAP5	0.55	-0.862496	0.000357	3.44733
ARHGAP8	0.01	-6.64386	1.21e-36	35.9172
ARHGEF10	2.97	1.57046	6.48e-11	10.1884
ARHGEF10L	3.01	1.58976	1.7e-08	7.76955
ARHGEF12	2.16	1.11103	5.9e-08	7.22915
ARHGEF16	0.2	-2.32193	2.38e-18	17.6234
ARHGEF17	1.74	0.799087	0.00174	2.75945
ARHGEF19	0.44	-1.18442	0.00407	2.39041
ARHGEF25	13.93	3.80012	3.86e-12	11.4134
ARHGEF28	1.92	0.941106	5.43e-06	5.2652
ARHGEF3	0.12	-3.05889	1.84e-29	28.7352
ARHGEF35	0.17	-2.55639	1.46e-11	10.8356
ARHGEF37	0.31	-1.68966	3.75e-06	5.42597
ARHGEF4	0.55	-0.862496	0.00595	2.22548
ARHGEF40	4.17	2.06005	5.55e-19	18.2557
ARHGEF5	0.23	-2.12029	5.03e-20	19.2984
ARHGEF6	30.27	4.91982	4.45e-17	16.3516
ARHGEF9	3.12	1.64155	3.55e-11	10.4498
ARID3B	0.31	-1.68966	6.04e-06	5.21896
ARID5B	2.25	1.16993	0.000628	3.20204
ARL10	1.88	0.910733	0.00273	2.56384
ARL2	1.48	0.565597	0.00789	2.10292
ARL4C	0.35	-1.51457	6.06e-11	10.2175
ARL6	0.36	-1.47393	0.0252	1.5986
ARL6IP5	2.57	1.36177	2.08e-07	6.68194
ARL8A	0.62	-0.68966	0.00162	2.79048
ARMC1	0.57	-0.810966	0.00055	3.25964
ARMC10	0.6	-0.736966	0.00788	2.10347
ARMC6	0.65	-0.621488	0.00319	2.49621
ARMC7	1.64	0.713696	0.0145	1.83863
ARMC9	1.58	0.659925	0.0452	1.34486
ARMCX1	3.78	1.91839	5.29e-06	5.27654
ARMCX2	26.91	4.75007	4.96e-10	9.30452
ARMCX3	1.78	0.831877	0.0198	1.70333
ARMCX4	3.14	1.65076	0.0261	1.58336
ARNTL	1.65	0.722466	0.0204	1.69037
ARNTL2	0.52	-0.943416	3.03e-06	5.51856
ARPC5L	0.54	-0.888969	0.000112	3.95078
ARRDC1	0.52	-0.943416	3.63e-06	5.44009
ARSA	2.11	1.07724	0.00034	3.46852
ARSB	2.04	1.02857	0.000632	3.19928
ARSJ	1.79	0.83996	0.00456	2.34104
ARSK	2.73	1.4489	4.87e-06	5.31247
ARTN	0.07	-3.8365	9.12e-62	61.04
ASAH2	0.33	-1.59946	0.0452	1.34486
ASAH2B	0.28	-1.8365	0.000906	3.04287
ASAP1	2.03	1.02148	5.05e-07	6.29671
ASAP3	2.68	1.42223	1.27e-09	8.8962
ASB1	2.04	1.02857	2.58e-06	5.58838
ASB13	0.53	-0.915936	0.00077	3.11351
ASB9	0.03	-5.05889	5.68e-08	7.24565
ASMTL	4.59	2.19849	5.26e-10	9.27901
ASNS	0.57	-0.810966	0.000127	3.8962
ASPH	1.75	0.807355	5.41e-05	4.2668
ASPHD2	2.31	1.20789	0.00151	2.82102
ATAD1	0.55	-0.862496	0.00236	2.62709
ATAD3B	0.49	-1.02915	1.87e-06	5.72816
ATF2	1.74	0.799087	0.0063	2.20066
ATF3	0.08	-3.64386	1.05e-21	20.9788
ATF4	0.51	-0.971431	4.38e-07	6.35853
ATF7	1.62	0.695994	0.00146	2.83565
ATG16L2	2.51	1.32769	0.00143	2.84466
ATG4B	1.57	0.650765	0.00181	2.74232
ATG4C	0.39	-1.35845	0.00243	2.61439
ATG4D	0.64	-0.643856	0.0173	1.76195
ATG9A	2.27	1.18269	1.32e-08	7.87943
ATHL1	6.59	2.72028	0.00305	2.5157
ATL2	0.41	-1.2863	2.87e-07	6.54212
ATM	2.01	1.0072	6.36e-05	4.19654
ATOH8	102.54	6.68004	1.68e-30	29.7747
ATP10D	2.6	1.37851	7.29e-09	8.13727
ATP11C	1.52	0.604071	0.0177	1.75203
ATP13A3	0.59	-0.761213	0.000162	3.79048
ATP1B1	0.66	-0.599462	0.00832	2.07988
ATP1B3	0.67	-0.577767	0.0113	1.94692
ATP2A2	0.69	-0.535332	0.00724	2.14026
ATP2C2	0.08	-3.64386	5.93e-06	5.22695
ATP5B	0.64	-0.643856	0.00106	2.97469
ATP5D	0.66	-0.599462	0.00255	2.59346
ATP5F1	0.55	-0.862496	0.000109	3.96257
ATP5G2	1.74	0.799087	4.18e-05	4.37882
ATP6AP2	1.8	0.847997	0.000311	3.50724
ATP6V0A2	0.6	-0.736966	0.0191	1.71897
ATP6V0B	0.38	-1.39593	9.3e-13	12.0315
ATP6V0E2	1.97	0.978196	0.000563	3.24949
ATP6V1G1	0.61	-0.713119	0.00192	2.7167
ATP6V1H	0.64	-0.643856	0.00613	2.21254
ATP8A2	0.01	-6.64386	6.16e-24	23.2104
ATP8B1	0.29	-1.78588	2.27e-11	10.644
ATP8B2	2.38	1.25096	2.07e-07	6.68403
ATP8B3	32.45	5.02015	6.24e-18	17.2048
ATP9A	0.23	-2.12029	8.6e-08	7.0655
AUP1	0.65	-0.621488	0.00164	2.78516
AURKA	0.67	-0.577767	0.012	1.92082
AURKB	0.5	-1	2.56e-07	6.59176
AUTS2	0.01	-6.64386	1.03e-23	22.9872
AVEN	0.57	-0.810966	0.0215	1.66756
AVPI1	1.64	0.713696	0.00368	2.43415
AXIN1	0.52	-0.943416	4.55e-06	5.34199
AXL	4.29	2.10098	3.18e-24	23.4976
AZIN1	0.56	-0.836501	1.14e-05	4.9431
B3GAT3	1.65	0.722466	0.00477	2.32148
B3GNT1	3.23	1.69153	3.85e-12	11.4145
B3GNT3	0.03	-5.05889	4.31e-41	40.3655
B3GNT4	0.17	-2.55639	0.00239	2.6216
B3GNT7	0.07	-3.8365	3.32e-05	4.47886
B3GNT9	3.63	1.85997	5.42e-12	11.266
B4GALNT1	2.93	1.5509	1.1e-09	8.95861
B4GALNT3	0.01	-6.64386	2.22e-08	7.65365
B4GALNT4	0.24	-2.05889	5.66e-05	4.24718
B4GALT3	0.59	-0.761213	0.000289	3.5391
B4GALT5	0.59	-0.761213	0.000161	3.79317
BACE1	4.29	2.10098	4.75e-27	26.3233
BACE2	0.3	-1.73697	9.17e-19	18.0376
BACH2	0.4	-1.32193	0.0494	1.30627
BAD	1.45	0.536053	0.0123	1.91009
BAG3	0.66	-0.599462	0.00285	2.54516
BAG5	0.57	-0.810966	0.00136	2.86646
BAHCC1	5.13	2.35896	3.26e-19	18.4868
BAI2	19.7	4.30012	1.87e-34	33.7282
BAIAP2-AS1	3.16	1.65992	4.37e-05	4.35952
BAIAP2L1	0.14	-2.8365	9.98e-41	40.0009
BAIAP2L2	0.23	-2.12029	4.8e-08	7.31876
BARX2	0	#NUM!	4.65e-15	14.3325
BASP1	4.06	2.02148	3.17e-29	28.4989
BAZ1A	0.44	-1.18442	2.5e-09	8.60206
BBS4	1.93	0.948601	0.0108	1.96658
BBX	1.82	0.863938	4.83e-05	4.31605
BCAM	0.1	-3.32193	1.26e-60	59.8996
BCAP31	0.57	-0.810966	1.22e-05	4.91364
BCAS3	2.51	1.32769	0.000436	3.36051
BCAT1	1.62	0.695994	0.00366	2.43652
BCKDHA	2.06	1.04264	2.68e-07	6.57187
BCKDK	1.64	0.713696	0.000486	3.31336
BCL2L1	1.53	0.613532	0.00245	2.61083
BCL2L2	0.59	-0.761213	0.00428	2.36856
BCL6	4.35	2.12102	1.55e-14	13.8097
BCOR	4.5	2.16993	1.82e-21	20.7399
BDH1	0.61	-0.713119	0.00802	2.09583
BDKRB1	0.18	-2.47393	0.00399	2.39903
BDKRB2	0.29	-1.78588	1.12e-07	6.95078
BDNF	9.92	3.31034	3.61e-11	10.4425
BEND3	0.46	-1.12029	0.000271	3.56703
BEND6	20.25	4.33985	7.87e-06	5.10403
BEST4	0.09	-3.47393	0.00641	2.19314
BEX4	4.2	2.07039	2.81e-06	5.55129
BGN	278.2	8.11998	3.4e-95	94.4685
BHLHE40	0.42	-1.25154	2.12e-10	9.67366
BICC1	5.24	2.38957	1.88e-15	14.7258
BID	0.64	-0.643856	0.00494	2.30627
BIK	0.01	-6.64386	9.19e-27	26.0367
BIN1	22.32	4.48027	2.72e-63	62.5654
BIRC3	0.36	-1.47393	2.77e-06	5.55752
BLCAP	0.66	-0.599462	0.00405	2.39254
BLOC1S1	1.67	0.739848	0.00207	2.68403
BLOC1S3	0.63	-0.666576	0.0484	1.31515
BLVRB	2.16	1.11103	2.42e-06	5.61618
BMP1	1.64	0.713696	0.00122	2.91364
BMP2	0.03	-5.05889	1.27e-19	18.8962
BMP4	2.71	1.43829	0.041	1.38722
BMPER	321.8	8.33002	2.69e-07	6.57025
BMPR2	3.05	1.60881	1.43e-14	13.8447
BMS1	0.61	-0.713119	0.000354	3.451
BNC2	37.01	5.20984	7.72e-09	8.11238
BNIP3	1.53	0.613532	0.00382	2.41794
BNIP3L	3.66	1.87184	1.43e-18	17.8447
BOD1L1	1.99	0.992768	4.73e-06	5.32514
BOP1	0.51	-0.971431	2.17e-05	4.66354
BPGM	1.71	0.773996	0.0193	1.71444
BRD3	1.72	0.782409	0.000599	3.22257
BRD7	0.69	-0.535332	0.0271	1.56703
BRE	1.84	0.879706	0.000285	3.54516
BRI3BP	0.3	-1.73697	1.56e-17	16.8069
BRICD5	4	2	0.0187	1.72816
BRIX1	0.38	-1.39593	1.9e-08	7.72125
BRK1	1.55	0.632268	0.00254	2.59517
BRMS1	0.57	-0.810966	6.76e-05	4.17005
BROX	0.68	-0.556393	0.0447	1.34969
BRPF3	1.77	0.823749	0.000328	3.48413
BRSK1	14.83	3.89045	4.43e-12	11.3536
BSPRY	0	#NUM!	2.92e-45	44.5346
BST2	43.11	5.42995	7.16e-21	20.1451
BTBD11	0.14	-2.8365	6.42e-17	16.1925
BTBD2	2.28	1.18903	5.76e-10	9.23958
BTBD3	2.25	1.16993	1.88e-06	5.72584
BTF3	0.59	-0.761213	0.000321	3.49349
BTG2	0.48	-1.05889	0.00022	3.65758
BTG3	0.62	-0.68966	0.0358	1.44612
BTN3A1	2.46	1.29866	5.59e-05	4.25259
BTN3A2	2.79	1.48027	2.24e-11	10.6498
BTN3A3	4.23	2.08066	6.64e-09	8.17783
BX322557.10	5.35	2.41954	5.52e-05	4.25806
BYSL	0.55	-0.862496	2.2e-05	4.65758
BZW2	0.55	-0.862496	7.07e-05	4.15058
C10orf10	0.63	-0.666576	0.0232	1.63451
C10orf2	0.54	-0.888969	0.000229	3.64016
C10orf47	0.17	-2.55639	1.17e-37	36.9318
C10orf54	1.66	0.731183	0.00121	2.91721
C10orf55	0.1	-3.32193	4.52e-06	5.34486
C10orf90	198.09	7.63001	3.04e-05	4.51713
C10orf91	0.01	-6.64386	0.0129	1.88941
C10orf95	0.02	-5.64386	3.41e-06	5.46725
C11orf30	1.84	0.879706	0.000293	3.53313
C11orf48	0.7	-0.514573	0.0292	1.53462
C11orf49	1.97	0.978196	4.86e-05	4.31336
C11orf9	5.74	2.52105	0.00139	2.85699
C11orf95	1.91	0.933573	0.00154	2.81248
C12orf23	2.43	1.28096	8.77e-05	4.057
C12orf29	0.46	-1.12029	0.000745	3.12784
C12orf39	8.63	3.10936	7.66e-05	4.11577
C12orf45	0.25	-2	9.73e-08	7.01189
C12orf57	2.01	1.0072	6.34e-07	6.19791
C12orf66	0.38	-1.39593	0.00343	2.46471
C12orf73	0.47	-1.08927	0.0101	1.99568
C14orf132	47.84	5.58015	1.29e-29	28.8894
C14orf166	0.57	-0.810966	0.000942	3.02595
C15orf38	2.31	1.20789	0.000542	3.266
C15orf38-AP3S2	1.59	0.669027	0.0194	1.7122
C15orf39	0.7	-0.514573	0.0266	1.57512
C15orf61	0.46	-1.12029	0.0299	1.52433
C16orf45	40.22	5.32984	1.19e-18	17.9245
C16orf52	2.1	1.07039	0.000922	3.03527
C16orf58	1.93	0.948601	3.55e-06	5.44977
C16orf59	1.8	0.847997	0.00431	2.36552
C16orf62	1.57	0.650765	0.00446	2.35067
C16orf74	0.44	-1.18442	2.14e-08	7.66959
C16orf80	0.7	-0.514573	0.0255	1.59346
C17orf58	0.43	-1.21759	0.0222	1.65365
C17orf76-AS1	0.64	-0.643856	0.000991	3.00393
C17orf89	0.62	-0.68966	0.0179	1.74715
C18orf21	0.49	-1.02915	0.0177	1.75203
C18orf25	0.62	-0.68966	0.0168	1.77469
C18orf8	0.6	-0.736966	0.00847	2.07212
C19orf21	0	#NUM!	7.57e-120	119.121
C19orf33	0.46	-1.12029	8.83e-09	8.05404
C19orf54	2.07	1.04963	0.000506	3.29585
C19orf66	1.75	0.807355	0.00394	2.4045
C1orf106	0.02	-5.64386	1.93e-95	94.7144
C1orf110	79.89	6.31994	1.16e-12	11.9355
C1orf116	0.01	-6.64386	1.68e-124	123.775
C1orf122	0.6	-0.736966	0.000443	3.3536
C1orf170	0.02	-5.64386	4.99e-13	12.3019
C1orf172	0.05	-4.32193	7.82e-42	41.1068
C1orf198	0.41	-1.2863	0.000166	3.77989
C1orf21	2.53	1.33914	1.6e-08	7.79588
C1orf210	0.01	-6.64386	1.84e-12	11.7352
C1orf216	2.31	1.20789	6.07e-06	5.21681
C1orf226	4.66	2.22033	1.93e-10	9.71444
C1orf61	0.05	-4.32193	0.0385	1.41454
C1orf74	0.4	-1.32193	0.000177	3.75203
C1orf86	1.78	0.831877	0.000514	3.28904
C1QBP	0.44	-1.18442	2.96e-10	9.52871
C1QL1	10.78	3.43029	7.15e-44	43.1457
C1QTNF1	8.11	3.0197	5.92e-37	36.2277
C1R	3.81	1.92979	2e-09	8.69897
C1RL	2.1	1.07039	8.44e-05	4.07366
C1S	2.68	1.42223	0.0317	1.49894
C20orf112	3.14	1.65076	1.1e-09	8.95861
C20orf132	4.66	2.22033	0.0448	1.34872
C20orf27	0.67	-0.577767	0.00775	2.1107
C21orf2	3.23	1.69153	1.46e-07	6.83565
C21orf58	3.14	1.65076	8.39e-07	6.07624
C21orf59	0.45	-1.152	9.57e-05	4.01909
C21orf67	6.06	2.59932	7.91e-07	6.10182
C21orf7	0.2	-2.32193	0.00012	3.92082
C22orf29	2.43	1.28096	1.89e-09	8.72354
C22orf39	1.79	0.83996	0.0119	1.92445
C2CD2	1.65	0.722466	0.00468	2.32975
C2CD4D	0.17	-2.55639	0.0301	1.52143
C2orf15	0.64	-0.643856	0.00351	2.45469
C2orf47	0.53	-0.915936	0.00323	2.4908
C2orf48	4.69	2.22959	0.000648	3.18842
C2orf54	0.02	-5.64386	1.66e-06	5.77989
C3orf18	18.64	4.22033	1.6e-09	8.79588
C3orf52	0.32	-1.64386	0.00127	2.8962
C4orf32	0.41	-1.2863	0.00532	2.27409
C4orf34	4.59	2.19849	2.51e-06	5.60033
C5	8.82	3.14078	2.7e-06	5.56864
C5orf28	0.43	-1.21759	0.0431	1.36552
C5orf4	3.68	1.87971	0.000264	3.5784
C6orf108	0.69	-0.535332	0.0381	1.41908
C6orf120	1.68	0.748461	0.00318	2.49757
C6orf132	0.27	-1.88897	1.91e-20	19.719
C6orf136	0.59	-0.761213	0.00277	2.55752
C6orf225	2.77	1.46989	0.00682	2.16622
C6orf228	0.41	-1.2863	7.55e-05	4.12205
C7orf29	0.11	-3.18442	1.79e-06	5.74715
C8orf42	0.38	-1.39593	0.00635	2.19723
C8orf47	0.06	-4.05889	0.000775	3.1107
C8orf59	0.44	-1.18442	6.87e-07	6.16304
C8orf73	0.1	-3.32193	7.5e-23	22.1249
C8orf82	1.57	0.650765	0.00992	2.00349
C9orf114	0.66	-0.599462	0.00708	2.14997
C9orf123	0.57	-0.810966	0.0014	2.85387
C9orf169	0.15	-2.73697	3.79e-12	11.4214
C9orf37	2.66	1.41143	1.68e-06	5.77469
C9orf43	0.06	-4.05889	0.0469	1.32883
CA12	4.66	2.22033	4.09e-30	29.3883
CA13	0.32	-1.64386	0.000725	3.13966
CA2	0.01	-6.64386	5.78e-61	60.2381
CA8	32.22	5.00988	1.69e-10	9.77211
CA9	0.39	-1.35845	3.45e-11	10.4622
CAB39	0.49	-1.02915	1e-07	7
CAB39L	2.16	1.11103	0.00565	2.24795
CABIN1	1.93	0.948601	3.24e-06	5.48945
CABLES2	2.71	1.43829	5.46e-06	5.26281
CACHD1	0.35	-1.51457	0.000225	3.64782
CACNB3	2.06	1.04264	7.15e-05	4.14569
CACNG4	5.82	2.54102	7.07e-06	5.15058
CACUL1	0.63	-0.666576	0.00162	2.79048
CADM1	0.51	-0.971431	0.000108	3.96658
CADM3	792.35	9.62999	5.39e-165	164.268
CADM4	0.2	-2.32193	2.6e-12	11.585
CADPS2	57.68	5.85	3.09e-34	33.51
CALB1	0.34	-1.55639	0.00444	2.35262
CALB2	0	#NUM!	3e-22	21.5229
CALCOCO1	2.38	1.25096	3.09e-08	7.51004
CALD1	2.68	1.42223	2.56e-15	14.5918
CALM3	1.85	0.887525	1.73e-06	5.76195
CALML3	0.05	-4.32193	2.14e-06	5.66959
CALML5	0	#NUM!	1.76e-12	11.7545
CALR	1.51	0.594549	0.00311	2.50724
CALU	1.89	0.918386	1.29e-06	5.88941
CAMK1	5.1	2.3505	2.1e-15	14.6778
CAMK2A	16.8	4.07039	0.00451	2.34582
CAMK2D	3.16	1.65992	2.48e-08	7.60555
CAMK2G	1.54	0.62293	0.0184	1.73518
CAMK2N1	1.64	0.713696	0.000449	3.34775
CAMKK1	1.74	0.799087	0.037	1.4318
CAMSAP2	0.66	-0.599462	0.00601	2.22113
CAMSAP3	0	#NUM!	1.71e-56	55.767
CAND2	5.46	2.4489	7.01e-05	4.15428
CAP2	2.43	1.28096	2.76e-07	6.55909
CAPN1	0.37	-1.4344	9.24e-14	13.0343
CAPN5	13.36	3.73985	1.88e-38	37.7258
CARD10	0.63	-0.666576	0.00308	2.51145
CARD11	5.28	2.40054	8.46e-08	7.07263
CARD16	0.03	-5.05889	0.000361	3.44249
CARD8	2.95	1.56071	1.5e-05	4.82391
CARS	0.51	-0.971431	2.83e-06	5.54821
CASC4	1.91	0.933573	6.66e-06	5.17653
CASC5	1.62	0.695994	0.001	3
CASP1	0.06	-4.05889	4.86e-14	13.3134
CASP14	0.06	-4.05889	2.15e-11	10.6676
CASP4	0.38	-1.39593	3.99e-10	9.39903
CAST	0.69	-0.535332	0.0123	1.91009
CASZ1	0.39	-1.35845	3.81e-07	6.41908
CAV2	0.51	-0.971431	3.04e-05	4.51713
CBFB	0.69	-0.535332	0.0261	1.58336
CBLB	2.25	1.16993	0.00619	2.20831
CBR1	1.74	0.799087	8.96e-05	4.04769
CBS	0.52	-0.943416	0.000491	3.30892
CBWD5	0.47	-1.08927	4.66e-05	4.33161
CBWD6	0.66	-0.599462	0.0458	1.33913
CBX5	2.27	1.18269	3.65e-10	9.43771
CBX6	3.18	1.66903	4.58e-15	14.3391
CBY1	1.82	0.863938	0.000409	3.38828
CC2D1B	1.48	0.565597	0.0126	1.89963
CCBE1	5.13	2.35896	4.37e-33	32.3595
CCBL1	2.51	1.32769	7.43e-06	5.12901
CCDC102A	2.25	1.16993	0.00107	2.97062
CCDC102B	9.13	3.19061	0.00727	2.13847
CCDC106	5.46	2.4489	1.14e-12	11.9431
CCDC107	1.8	0.847997	0.0118	1.92812
CCDC113	0.15	-2.73697	1.01e-08	7.99568
CCDC115	1.78	0.831877	0.0243	1.61439
CCDC120	0.23	-2.12029	9.82e-17	16.0079
CCDC167	1.6	0.678072	0.0148	1.82974
CCDC22	1.67	0.739848	0.00494	2.30627
CCDC24	0.49	-1.02915	0.0108	1.96658
CCDC25	1.88	0.910733	0.000103	3.98716
CCDC6	0.67	-0.577767	0.00793	2.10073
CCDC64	0.01	-6.64386	1.18e-13	12.9281
CCDC64B	0.01	-6.64386	2.46e-20	19.6091
CCDC68	13.18	3.72028	0.000117	3.93181
CCDC69	0.39	-1.35845	9.63e-09	8.01637
CCDC71	1.53	0.613532	0.0307	1.51286
CCDC80	3.58	1.83996	1.93e-19	18.7144
CCDC86	0.42	-1.25154	9.27e-11	10.0329
CCDC88A	2.01	1.0072	5.26e-06	5.27901
CCDC88C	0.02	-5.64386	3.19e-05	4.49621
CCDC90A	0.59	-0.761213	0.0242	1.61618
CCDC94	0.7	-0.514573	0.0418	1.37882
CCHCR1	1.71	0.773996	0.0004	3.39794
CCL20	0.12	-3.05889	0.00162	2.79048
CCNA1	0.01	-6.64386	8.11e-20	19.091
CCNB1IP1	0.63	-0.666576	0.0146	1.83565
CCND2	0	#NUM!	4.78e-157	156.321
CCNE1	0.08	-3.64386	1.01e-11	10.9957
CCNH	0.47	-1.08927	6.88e-05	4.16241
CCNJ	0.44	-1.18442	0.00204	2.69037
CCNJL	0.04	-4.64386	1.25e-37	36.9031
CCNO	0.23	-2.12029	6.22e-06	5.20621
CCNY	1.84	0.879706	1.24e-05	4.90658
CCPG1	1.95	0.963474	0.0131	1.88273
CCT2	0.51	-0.971431	5.41e-07	6.2668
CCT3	0.62	-0.68966	0.000408	3.38934
CCT4	0.68	-0.556393	0.00769	2.11407
CCT5	0.63	-0.666576	0.00148	2.82974
CCT6A	0.68	-0.556393	0.0107	1.97062
CCZ1B	0.58	-0.785875	0.00978	2.00966
CD180	59.3	5.88996	2.32e-13	12.6345
CD24P4	0.02	-5.64386	1.59e-85	84.7986
CD302	6.68	2.73985	2.28e-10	9.64207
CD3EAP	0.25	-2	9.27e-14	13.0329
CD44	0.59	-0.761213	6.97e-05	4.15677
CD52	17.03	4.09001	0.00619	2.20831
CD55	0.51	-0.971431	3.67e-05	4.43533
CD59	2.46	1.29866	2.43e-11	10.6144
CD63	1.8	0.847997	8.76e-06	5.0575
CD70	0.27	-1.88897	3.01e-11	10.5214
CD81	1.47	0.555816	0.00634	2.19791
CD82	2.03	1.02148	1.22e-07	6.91364
CD86	0.11	-3.18442	0.0406	1.39147
CD9	0.29	-1.78588	9.97e-16	15.0013
CD99	3.16	1.65992	8.93e-19	18.0491
CD99L2	5.74	2.52105	2.24e-28	27.6498
CDA	0.23	-2.12029	5.2e-29	28.284
CDAN1	1.91	0.933573	0.0109	1.96257
CDC14B	0.3	-1.73697	2.48e-06	5.60555
CDC25A	0.66	-0.599462	0.00929	2.03198
CDC37L1	0.45	-1.152	0.0146	1.83565
CDC42BPA	1.53	0.613532	0.0124	1.90658
CDC42BPB	1.58	0.659925	0.00248	2.60555
CDC42BPG	0.17	-2.55639	6.07e-17	16.2168
CDC42EP3	2.11	1.07724	3.12e-08	7.50585
CDC42EP4	2.39	1.25701	2.07e-10	9.68403
CDC42EP5	2.31	1.20789	0.00722	2.14146
CDC42SE1	0.42	-1.25154	3.71e-11	10.4306
CDC42SE2	0.59	-0.761213	0.0118	1.92812
CDC45	1.64	0.713696	0.000604	3.21896
CDCA2	1.54	0.62293	0.0355	1.44977
CDCA4	0.53	-0.915936	4.27e-06	5.36957
CDCP1	2.01	1.0072	3.83e-07	6.4168
CDH1	0	#NUM!	2.23e-203	202.652
CDH18	23.75	4.56986	5.9e-08	7.22915
CDH2	6.87	2.78031	4.85e-27	26.3143
CDH24	2.71	1.43829	1.89e-09	8.72354
CDH3	0	#NUM!	6e-248	247.222
CDH4	11.47	3.51979	9.4e-63	62.0269
CDIP1	2.51	1.32769	1.77e-05	4.75203
CDK14	0.07	-3.8365	1.56e-09	8.80688
CDK15	4.08	2.02857	0.000299	3.52433
CDK18	1.75	0.807355	0.00204	2.69037
CDK19	4.69	2.22959	2.15e-17	16.6676
CDK5	1.82	0.863938	0.00349	2.45717
CDK5R1	0.37	-1.4344	0.000745	3.12784
CDK5RAP1	0.61	-0.713119	0.000564	3.24872
CDK6	0.34	-1.55639	4.53e-14	13.3439
CDK7	0.36	-1.47393	2.09e-10	9.67985
CDK8	0.66	-0.599462	0.0475	1.32331
CDKL5	9.06	3.17951	0.019	1.72125
CDKN1A	0.55	-0.862496	4.74e-06	5.32422
CDKN1C	32.45	5.02015	0.00164	2.78516
CDKN2C	10.85	3.43962	2.98e-47	46.5258
CDPF1	2.01	1.0072	0.0244	1.61261
CDS1	0.07	-3.8365	4.82e-26	25.317
CDSN	0.06	-4.05889	2.31e-06	5.63639
CDYL	0.57	-0.810966	0.000226	3.64589
CDYL2	8.94	3.16027	2.75e-05	4.56067
CEACAM6	0	#NUM!	2.49e-11	10.6038
CEBPA	0.18	-2.47393	0.000101	3.99568
CEBPB	0.7	-0.514573	0.0205	1.68825
CEBPG	0.49	-1.02915	2.36e-05	4.62709
CECR6	17.27	4.1102	0.00819	2.08672
CELSR2	0.43	-1.21759	4.66e-06	5.33161
CENPO	1.6	0.678072	0.00156	2.80688
CEP170	1.52	0.604071	0.00725	2.13966
CEP250	1.87	0.903038	8.61e-05	4.065
CEP63	1.62	0.695994	0.0241	1.61798
CEPT1	0.52	-0.943416	0.0177	1.75203
CERCAM	2.6	1.37851	1.85e-12	11.7328
CERK	1.74	0.799087	0.000907	3.04239
CERS2	0.71	-0.494109	0.0165	1.78252
CERS4	0.41	-1.2863	0.028	1.55284
CES1	0.02	-5.64386	1.87e-21	20.7282
CFLAR	1.52	0.604071	0.0337	1.47237
CGN	0.18	-2.47393	1.26e-18	17.8996
CGREF1	0.03	-5.05889	5.45e-08	7.2636
CHAC1	0.04	-4.64386	2.42e-45	44.6162
CHCHD10	1.56	0.641546	0.0258	1.58838
CHD1	0.64	-0.643856	0.00408	2.38934
CHD6	1.77	0.823749	0.00566	2.24718
CHD9	1.77	0.823749	0.00202	2.69465
CHDH	0.05	-4.32193	0.0209	1.67985
CHMP1B	0.66	-0.599462	0.0157	1.8041
CHMP4C	0.01	-6.64386	4.23e-70	69.3737
CHMP7	1.55	0.632268	0.00605	2.21824
CHN1	6.19	2.62994	2.43e-26	25.6144
CHN2	14.32	3.83996	0.00234	2.63078
CHORDC1	0.32	-1.64386	9.12e-11	10.04
CHPF	0.32	-1.64386	2.93e-17	16.5331
CHPF2	1.77	0.823749	0.000296	3.52871
CHRDL1	694.58	9.44	6.03e-48	47.2197
CHRNA5	0.42	-1.25154	0.0224	1.64975
CHRNB1	0.1	-3.32193	8.04e-38	37.0947
CHST1	1884.54	10.88	2.96e-26	25.5287
CHST10	2.95	1.56071	0.000891	3.05012
CHST11	0.13	-2.94342	2.06e-40	39.6861
CHST12	2.62	1.38957	7.33e-08	7.1349
CHST14	5.94	2.57046	1.03e-23	22.9872
CHST15	0.67	-0.577767	0.0352	1.45346
CHST2	76.64	6.26003	2.58e-54	53.5884
CHST3	1.71	0.773996	0.000451	3.34582
CHST7	2.3	1.20163	0.000962	3.01682
CHSY1	2.19	1.13093	2.89e-08	7.5391
CIAPIN1	0.57	-0.810966	5.29e-05	4.27654
CIC	2.08	1.05658	1.89e-05	4.72354
CIRH1A	0.45	-1.152	1.08e-09	8.96658
CISH	0.17	-2.55639	4.74e-05	4.32422
CITED1	8.4	3.07039	0.00119	2.92445
CITED2	5.66	2.5008	4.66e-34	33.3316
CITED4	2.28	1.18903	1.11e-09	8.95468
CKAP4	2.04	1.02857	2.53e-08	7.59688
CKB	0.38	-1.39593	0.00169	2.77211
CKMT1A	0	#NUM!	7.25e-125	124.14
CKMT1B	0.01	-6.64386	7.35e-120	119.134
CLASP1	1.66	0.731183	0.000958	3.01863
CLCA2	0.04	-4.64386	6.63e-13	12.1785
CLCF1	0.35	-1.51457	1.01e-06	5.99568
CLCN3	1.85	0.887525	0.000131	3.88273
CLCN4	3.2	1.67807	3.79e-05	4.42136
CLCN6	2.38	1.25096	5.51e-05	4.25885
CLCN7	1.8	0.847997	0.00015	3.82391
CLDN1	0.05	-4.32193	2.49e-50	49.6038
CLDN11	22.01	4.46009	1.77e-40	39.752
CLDN12	0.34	-1.55639	2.8e-06	5.55284
CLDN4	0.03	-5.05889	5.07e-88	87.295
CLDN7	0.02	-5.64386	7.09e-104	103.149
CLEC11A	41.64	5.3799	1.23e-39	38.9101
CLEC16A	1.97	0.978196	4.74e-05	4.32422
CLEC3B	1663.49	10.7	2.67e-28	27.5735
CLIP2	2.85	1.51096	1.53e-12	11.8153
CLMP	3.89	1.95977	3.69e-19	18.433
CLTA	0.7	-0.514573	0.0219	1.65956
CLTB	0.52	-0.943416	3.13e-07	6.50446
CLTCL1	1.88	0.910733	0.0342	1.46597
CMAS	0.55	-0.862496	0.00346	2.46092
CMBL	2.14	1.09761	0.000121	3.91721
CMIP	0.63	-0.666576	0.00171	2.767
CMKLR1	109.9	6.78005	2.45e-23	22.6108
CMTM1	3.56	1.83188	0.00222	2.65365
CMTM4	0.46	-1.12029	2.18e-06	5.66154
CMTM7	0.48	-1.05889	4.45e-06	5.35164
CMTM8	4.47	2.16027	0.000395	3.4034
CNIH4	0.71	-0.494109	0.0427	1.36957
CNKSR1	0.14	-2.8365	4.6e-19	18.3372
CNKSR3	0.32	-1.64386	0.00303	2.51856
CNN2	0.6	-0.736966	0.000267	3.57349
CNP	1.52	0.604071	0.00428	2.36856
CNPY4	3.16	1.65992	2.43e-06	5.61439
CNR1	929.3	9.86	2.83e-132	131.548
CNTN1	0	#NUM!	3.81e-13	12.4191
CNTN3	0.02	-5.64386	3.08e-09	8.51145
CNTNAP1	4.63	2.21101	1.17e-24	23.9318
CNTNAP2	0.01	-6.64386	4.68e-58	57.3298
CNTNAP3	0.23	-2.12029	0.000857	3.06702
CNTROB	1.53	0.613532	0.0132	1.87943
COA3	1.49	0.575312	0.0422	1.37469
COA6	0.62	-0.68966	0.0489	1.31069
COBL	0.05	-4.32193	4.82e-06	5.31695
COBLL1	0.54	-0.888969	0.00318	2.49757
COG5	0.66	-0.599462	0.00504	2.29757
COL16A1	2	1	2.26e-05	4.64589
COL17A1	0	#NUM!	5.6e-194	193.252
COL18A1	13	3.70044	1.25e-60	59.9031
COL1A1	250.73	7.96999	2.82e-170	169.55
COL1A2	254.23	7.98999	1.33e-156	155.876
COL22A1	0.05	-4.32193	4.6e-07	6.33724
COL27A1	0.08	-3.64386	6.38e-23	22.1952
COL3A1	1105.13	10.11	8.19e-113	112.087
COL4A1	3.63	1.85997	1.31e-16	15.8827
COL4A2	3.14	1.65076	1.28e-14	13.8928
COL4A3BP	0.62	-0.68966	0.0149	1.82681
COL4A5	2.13	1.09085	1.58e-05	4.80134
COL4A6	2.99	1.58015	1.22e-13	12.9136
COL5A1	29.04	4.85997	1.16e-69	68.9355
COL5A2	55.33	5.78999	4.83e-115	114.316
COL6A1	63.56	5.99005	9.24e-133	132.034
COL6A2	104.69	6.70998	4.32e-146	145.365
COL6A3	106.15	6.72996	4.97e-128	127.304
COL7A1	2.69	1.42761	5.82e-08	7.23508
COL8A1	4.41	2.14078	6.77e-05	4.16941
COL9A3	20.11	4.32984	2.5e-07	6.60206
COMMD4	1.46	0.545968	0.0125	1.90309
COMMD5	0.69	-0.535332	0.0489	1.31069
COMP	13.55	3.76022	0.004	2.39794
COMT	1.87	0.903038	1.69e-05	4.77211
COMTD1	0.18	-2.47393	3.8e-18	17.4202
COPS7B	1.57	0.650765	0.00465	2.33255
COPS8	2.3	1.20163	3.5e-07	6.45593
COPZ2	4.99	2.31904	2.45e-09	8.61083
COQ9	0.59	-0.761213	0.000245	3.61083
CORO1A	0.21	-2.25154	3.58e-21	20.4461
CORO1C	1.46	0.545968	0.00591	2.22841
CORO2A	0.45	-1.152	2.31e-07	6.63639
CORO2B	10.2	3.3505	2.39e-53	52.6216
CORO6	0.22	-2.18442	9.94e-06	5.00261
COX10	0.51	-0.971431	7.19e-05	4.14327
COX17	0.44	-1.18442	0.000388	3.41117
COX4I1	0.71	-0.494109	0.0288	1.54061
CPA4	51.63	5.69014	1.3e-95	94.8861
CPD	1.74	0.799087	9.49e-05	4.02273
CPE	0.24	-2.05889	0.0481	1.31785
CPEB2	6.11	2.61117	1.13e-10	9.94692
CPED1	6.82	2.76977	0.000164	3.78516
CPNE1	1.66	0.731183	0.000465	3.33255
CPNE2	1.71	0.773996	0.000149	3.82681
CPNE3	0.67	-0.577767	0.0045	2.34679
CPNE7	6.87	2.78031	5.58e-06	5.25337
CPPED1	4.23	2.08066	2.07e-14	13.684
CPQ	15.14	3.92029	1.55e-12	11.8097
CPS1	9.58	3.26003	1.37e-19	18.8633
CPT1A	1.48	0.565597	0.046	1.33724
CPVL	6.15	2.62059	5.17e-06	5.28651
CPXM1	427.57	8.74002	5.3e-10	9.27572
CPZ	82.71	6.36999	7.42e-23	22.1296
CRABP2	0.18	-2.47393	4.56e-33	32.341
CRAT	14.93	3.90014	1.43e-10	9.84466
CREB3L1	1089.92	10.09	3.84e-204	203.416
CREB3L2	6.23	2.63923	5.3e-41	40.2757
CREB5	1.73	0.790772	0.00264	2.5784
CREG1	0.3	-1.73697	1e-14	14
CRELD1	3.36	1.74846	2.44e-06	5.61261
CRELD2	1.79	0.83996	0.000149	3.82681
CRHR1-IT1	0.46	-1.12029	0.00558	2.25337
CRIM1	3.1	1.63227	6.76e-17	16.1701
CRIP2	1.99	0.992768	6.27e-07	6.20273
CRISPLD2	5.98	2.58015	1.6e-08	7.79588
CRLF3	0.42	-1.25154	1.1e-05	4.95861
CRLS1	0.66	-0.599462	0.0389	1.41005
CRMP1	2.45	1.29278	0.0131	1.88273
CRNKL1	0.57	-0.810966	0.00149	2.82681
CRTAP	1.68	0.748461	0.000166	3.77989
CRTC1	1.77	0.823749	0.0038	2.42022
CRTC3	1.61	0.687061	0.0108	1.96658
CRX	0.36	-1.47393	0.00855	2.06803
CRYAB	0.33	-1.59946	0.0022	2.65758
CRYL1	2.68	1.42223	1.45e-05	4.83863
CSF1	6.06	2.59932	4.59e-29	28.3382
CSF1R	0.09	-3.47393	3.2e-06	5.49485
CSF2	0	#NUM!	1.78e-19	18.7496
CSF3	0.33	-1.59946	1.78e-08	7.74958
CSMD2	9	3.16993	0.00568	2.24565
CSNK1A1	0.66	-0.599462	0.00281	2.55129
CSNK2A2	0.6	-0.736966	0.000242	3.61618
CSPG4	14.83	3.89045	3e-65	64.5229
CSRP1	2.83	1.5008	1.4e-16	15.8539
CST6	0.46	-1.12029	1.14e-05	4.9431
CSTA	0.14	-2.8365	6.82e-28	27.1662
CSTF2	0.58	-0.785875	0.000249	3.6038
CTA-204B4.6	0.54	-0.888969	2.06e-05	4.68613
CTA-445C9.15	3.46	1.79077	0.00221	2.65561
CTAGE8	0.17	-2.55639	5.91e-05	4.22841
CTB-175P5.4	16.34	4.03034	2.83e-44	43.5482
CTB-55O6.12	5.43	2.44095	0.000335	3.47496
CTB-79E8.2	43.11	5.42995	0.000348	3.45842
CTB-89H12.4	0.58	-0.785875	0.0416	1.38091
CTBP1	1.51	0.594549	0.00811	2.09098
CTBP1-AS1	2.06	1.04264	0.00147	2.83268
CTC-210G5.1	0.11	-3.18442	7e-11	10.1549
CTC-277H1.7	30.91	4.95	6.57e-10	9.18243
CTD-2001E22.2	3.63	1.85997	0.000144	3.84164
CTD-2003C8.1	3.36	1.74846	0.000238	3.62342
CTD-2008A1.2	0.48	-1.05889	0.0381	1.41908
CTD-2021J15.2	0.02	-5.64386	7.34e-08	7.1343
CTD-2058B24.2	0.05	-4.32193	2.55e-17	16.5935
CTD-2196E14.9	2.17	1.1177	0.0344	1.46344
CTD-2292P10.4	6.92	2.79077	6.11e-05	4.21396
CTD-2319I12.1	4.47	2.16027	0.00202	2.69465
CTD-2336O2.1	2.25	1.16993	0.0365	1.43771
CTD-2354A18.1	0.08	-3.64386	2.41e-32	31.618
CTD-2521M24.9	9.51	3.24945	0.0253	1.59688
CTD-2541J13.2	6.23	2.63923	0.000381	3.41908
CTD-2545G14.7	1.66	0.731183	0.00124	2.90658
CTD-2619J13.14	1.74	0.799087	0.00702	2.15366
CTD-3099C6.9	0.3	-1.73697	0.0112	1.95078
CTDSP1	1.79	0.83996	6.49e-05	4.18776
CTDSP2	1.71	0.773996	0.000285	3.54516
CTDSPL2	1.56	0.641546	0.0172	1.76447
CTF1	2.71	1.43829	0.0487	1.31247
CTGF	11.24	3.49057	1.17e-55	54.9318
CTH	0.09	-3.47393	4.02e-19	18.3958
CTIF	2.38	1.25096	1.24e-07	6.90658
CTNND1	0.7	-0.514573	0.0129	1.88941
CTPS1	0.6	-0.736966	0.000185	3.73283
CTSB	1.88	0.910733	1.22e-06	5.91364
CTSC	0.08	-3.64386	3.89e-71	70.4101
CTSD	1.49	0.575312	0.00503	2.29843
CTSL2	0.11	-3.18442	9.65e-35	34.0155
CTSS	0.09	-3.47393	4.16e-07	6.38091
CTSW	21.71	4.44029	2.99e-05	4.52433
CTTNBP2NL	1.55	0.632268	0.00364	2.4389
CUEDC1	2.19	1.13093	2e-05	4.69897
CUEDC2	2.23	1.15704	3.44e-09	8.46344
CUL4B	5.17	2.37016	2.18e-33	32.6615
CUL7	1.96	0.970854	0.00053	3.27572
CUL9	1.97	0.978196	0.00235	2.62893
CUTA	2.06	1.04264	2.12e-07	6.67366
CWF19L1	0.68	-0.556393	0.0177	1.75203
CXADR	0.14	-2.8365	0.00064	3.19382
CXCL1	0.08	-3.64386	1.87e-43	42.7282
CXCL16	0.05	-4.32193	1.74e-74	73.7595
CXCL3	0.1	-3.32193	1.25e-07	6.90309
CXCR7	17.51	4.13011	3.83e-13	12.4168
CXorf26	0.46	-1.12029	8.08e-05	4.09259
CXorf38	0.56	-0.836501	0.0288	1.54061
CXorf49	0.01	-6.64386	1.41e-15	14.8508
CXorf49B	0.01	-6.64386	1.42e-15	14.8477
CXorf56	0.58	-0.785875	0.00253	2.59688
CXorf57	0.2	-2.32193	0.000437	3.35952
CXXC5	1.87	0.903038	2.47e-05	4.6073
CYB561	0.38	-1.39593	3.26e-10	9.48678
CYB5R1	0.46	-1.12029	1.39e-07	6.85699
CYB5R3	1.77	0.823749	1.69e-05	4.77211
CYB5R4	0.57	-0.810966	0.0155	1.80967
CYBA	7.94	2.98914	0.0154	1.81248
CYBRD1	18.77	4.23036	8.65e-59	58.063
CYC1	0.61	-0.713119	0.000415	3.38195
CYFIP2	6.28	2.65076	1.32e-05	4.87943
CYGB	0.45	-1.152	0.00486	2.31336
CYP1A1	0.03	-5.05889	3.21e-16	15.4935
CYP26B1	0.05	-4.32193	5.31e-09	8.27491
CYP27B1	0.26	-1.94342	7.67e-15	14.1152
CYP4F11	0.09	-3.47393	1.36e-12	11.8665
CYR61	2.36	1.23879	4.91e-09	8.30892
CYS1	13	3.70044	0.00788	2.10347
CYSTM1	0.36	-1.47393	2.04e-10	9.69037
CYTH3	2.27	1.18269	5.27e-09	8.27819
CYTH4	12.64	3.65992	6.1e-05	4.21467
CYYR1	15.78	3.98003	1.18e-07	6.92812
D2HGDH	2.38	1.25096	0.00451	2.34582
DAAM1	0.36	-1.47393	2.31e-06	5.63639
DAAM2	7.57	2.92029	0.0204	1.69037
DAB2	3.25	1.70044	8.22e-12	11.0851
DAB2IP	0.32	-1.64386	3.38e-17	16.4711
DAK	1.82	0.863938	0.000736	3.13312
DANCR	0.61	-0.713119	0.00178	2.74958
DAP	1.48	0.565597	0.007	2.1549
DAP3	0.66	-0.599462	0.00651	2.18642
DAPP1	0	#NUM!	2.86e-46	45.5436
DARC	458.25	8.83999	7.53e-35	34.1232
DBI	1.65	0.722466	0.00427	2.36957
DBNDD1	0.31	-1.68966	1.22e-06	5.91364
DBNDD2	0.28	-1.8365	1.51e-17	16.821
DBP	3.1	1.63227	0.000123	3.91009
DCAF12	0.65	-0.621488	0.00323	2.4908
DCAF4	0.53	-0.915936	0.0191	1.71897
DCAKD	3.71	1.89142	1.14e-16	15.9431
DCBLD1	1.56	0.641546	0.0391	1.40782
DCBLD2	0.68	-0.556393	0.00664	2.17783
DCHS1	22.32	4.48027	5.4e-09	8.26761
DCLK1	126.24	6.98003	7.91e-13	12.1018
DCLK2	792.35	9.62999	1.28e-15	14.8928
DCP1B	6.36	2.66903	7.13e-06	5.14691
DCTN1	1.47	0.555816	0.0121	1.91721
DCTPP1	0.45	-1.152	6.31e-09	8.19997
DCUN1D5	0.4	-1.32193	1.06e-11	10.9747
DDAH1	2.17	1.1177	5.19e-08	7.28483
DDAH2	2.69	1.42761	4.11e-06	5.38616
DDB2	1.66	0.731183	0.00109	2.96257
DDI2	0.56	-0.836501	0.000361	3.44249
DDIT4	0.5	-1	6.1e-05	4.21467
DDR1	0.17	-2.55639	1.5e-40	39.8239
DDR2	8.28	3.04963	0.000653	3.18509
DDRGK1	0.53	-0.915936	9.15e-06	5.03858
DDX10	0.64	-0.643856	0.00975	2.011
DDX18	0.53	-0.915936	1.39e-05	4.85699
DDX21	0.34	-1.55639	7.2e-17	16.1427
DDX27	0.59	-0.761213	0.00021	3.67778
DDX28	0.43	-1.21759	3.43e-06	5.46471
DDX31	0.5	-1	0.000138	3.86012
DDX47	0.54	-0.888969	0.000189	3.72354
DDX49	0.68	-0.556393	0.0104	1.98297
DDX55	0.66	-0.599462	0.0259	1.5867
DDX56	0.66	-0.599462	0.00626	2.20343
DDX58	0.31	-1.68966	9.58e-10	9.01863
DDX59	0.52	-0.943416	0.0158	1.80134
DDX60	0.32	-1.64386	0.000145	3.83863
DEAF1	1.82	0.863938	0.00107	2.97062
DECR2	2.35	1.23266	0.00111	2.95468
DEDD2	0.7	-0.514573	0.0496	1.30452
DEF6	0.33	-1.59946	7.74e-10	9.11126
DEGS1	1.54	0.62293	0.0171	1.767
DENND1C	0.04	-4.64386	1.39e-07	6.85699
DENND2A	8.57	3.0993	1.25e-08	7.90309
DENND2C	0.3	-1.73697	0.00059	3.22915
DENND2D	0.07	-3.8365	2.72e-09	8.56543
DENND3	1.89	0.918386	0.00218	2.66154
DENND5A	3.56	1.83188	1.12e-17	16.9508
DENND5B	31.12	4.95977	2.07e-59	58.684
DENND6B	5.03	2.33056	0.00176	2.75449
DEPDC1B	0.46	-1.12029	3.06e-06	5.51428
DERL1	0.71	-0.494109	0.0237	1.62525
DET1	2.43	1.28096	0.035	1.45593
DGAT1	1.47	0.555816	0.0211	1.67572
DGCR2	1.73	0.790772	0.000327	3.48545
DGCR6	3.32	1.73118	0.0214	1.66959
DGCR6L	2.03	1.02148	6.08e-07	6.2161
DGKD	1.89	0.918386	0.000334	3.47625
DGKE	0.36	-1.47393	2.7e-05	4.56864
DGKQ	2.08	1.05658	0.000499	3.3019
DHRS3	0.01	-6.64386	1.58e-78	77.8013
DHRS7	0.54	-0.888969	0.000555	3.25571
DHRS7B	0.54	-0.888969	0.000424	3.37263
DHRS9	29.24	4.86987	6.44e-11	10.1911
DHTKD1	0.66	-0.599462	0.0167	1.77728
DHX33	0.65	-0.621488	0.0061	2.21467
DHX34	0.6	-0.736966	0.00287	2.54212
DHX37	0.49	-1.02915	1.16e-06	5.93554
DIAPH1	0.55	-0.862496	6.57e-05	4.18243
DIAPH3	1.74	0.799087	7.68e-05	4.11464
DICER1	0.52	-0.943416	0.000292	3.53462
DIEXF	0.49	-1.02915	4.14e-05	4.383
DIP2A	2.48	1.31034	1.38e-07	6.86012
DIRAS3	9.32	3.22033	4.78e-08	7.32057
DISC1	8.22	3.03914	1.72e-06	5.76447
DIXDC1	3.41	1.76977	1.71e-09	8.767
DKC1	0.39	-1.35845	8.39e-13	12.0762
DKFZP686D09174	0.58	-0.785875	0.0153	1.81531
DLAT	0.7	-0.514573	0.0197	1.70553
DLC1	12.47	3.64039	3.09e-53	52.51
DLG3	0.51	-0.971431	2.98e-05	4.52578
DLG4	8.11	3.0197	1.06e-30	29.9747
DLG5	1.88	0.910733	9.56e-05	4.01954
DLK2	0.61	-0.713119	0.00448	2.34872
DLL1	0.19	-2.39593	0.000564	3.24872
DLL3	0.21	-2.25154	0.00179	2.74715
DLX2	0.21	-2.25154	0.000273	3.56384
DLX3	0.02	-5.64386	6.04e-10	9.21896
DMBT1	67.18	6.06996	1.75e-41	40.757
DMKN	0.04	-4.64386	7.36e-92	91.1331
DMPK	1.93	0.948601	0.00391	2.40782
DMRTA1	14.52	3.85997	0.00033	3.48149
DMXL2	1.97	0.978196	0.000881	3.05502
DNA2	0.54	-0.888969	0.00904	2.04383
DNAAF2	0.51	-0.971431	0.0278	1.55596
DNAH1	7.67	2.93923	6.27e-05	4.20273
DNAH2	0.02	-5.64386	5.39e-14	13.2684
DNAJA2	0.56	-0.836501	0.000144	3.84164
DNAJB1	0.62	-0.68966	0.000659	3.18111
DNAJB2	1.75	0.807355	0.00109	2.96257
DNAJB4	4.29	2.10098	1.58e-09	8.80134
DNAJB5	3.14	1.65076	1.39e-08	7.85699
DNAJC13	1.84	0.879706	1.72e-05	4.76447
DNAJC14	1.52	0.604071	0.0103	1.98716
DNAJC19	0.58	-0.785875	0.0222	1.65365
DNAJC22	17.15	4.10014	0.000176	3.75449
DNAJC4	1.68	0.748461	0.0406	1.39147
DNAJC6	3.12	1.64155	1.55e-10	9.80967
DNAL4	1.99	0.992768	0.0362	1.44129
DNASE1L1	2.51	1.32769	5.95e-08	7.22548
DNASE2	0.62	-0.68966	0.00618	2.20901
DNER	5.21	2.38128	2.5e-21	20.6021
DNLZ	0.54	-0.888969	0.00662	2.17914
DNM1	2.48	1.31034	1.73e-05	4.76195
DNM3	0.27	-1.88897	0.00957	2.01909
DNMBP	1.95	0.963474	3.68e-06	5.43415
DNTTIP1	0.61	-0.713119	0.000876	3.0575
DNTTIP2	0.57	-0.810966	0.000509	3.29328
DOCK1	2.85	1.51096	3.75e-12	11.426
DOCK10	60.97	5.93003	1.73e-54	53.762
DOCK11	9.13	3.19061	4.01e-21	20.3969
DOCK4	4.23	2.08066	1.59e-10	9.7986
DOCK5	1.58	0.659925	0.00519	2.28483
DOCK7	0.46	-1.12029	1.11e-06	5.95468
DOCK8	15.14	3.92029	0.000229	3.64016
DOK4	3.23	1.69153	4.01e-13	12.3969
DOK5	302.33	8.23998	2.7e-07	6.56864
DOK7	0.04	-4.64386	7.94e-12	11.1002
DPF3	9	3.16993	0.000386	3.41341
DPH2	0.45	-1.152	1.93e-08	7.71444
DPH5	0.51	-0.971431	0.000471	3.32698
DPP3	0.54	-0.888969	1.37e-05	4.86328
DPP8	1.57	0.650765	0.0214	1.66959
DPY19L1	1.89	0.918386	5.31e-05	4.27491
DPY19L3	2.43	1.28096	0.000585	3.23284
DPYD	5.21	2.38128	2.37e-12	11.6253
DPYSL2	3.81	1.92979	3.2e-18	17.4949
DPYSL3	0.2	-2.32193	0.00577	2.23882
DRG2	0.71	-0.494109	0.029	1.5376
DSC2	0	#NUM!	3.65e-110	109.438
DSC3	0.04	-4.64386	3.4e-92	91.4685
DSCC1	0.31	-1.68966	6.17e-06	5.20971
DSE	0.66	-0.599462	0.00604	2.21896
DSEL	10.78	3.43029	7.88e-40	39.1035
DSG2	0.43	-1.21759	2.64e-11	10.5784
DSG3	0.04	-4.64386	6.25e-65	64.2041
DSN1	1.46	0.545968	0.0304	1.51713
DSP	0.12	-3.05889	3.53e-44	43.4522
DST	1.68	0.748461	0.000777	3.10958
DTD2	0.52	-0.943416	0.0135	1.86967
DTNB	0.46	-1.12029	0.00128	2.89279
DTWD2	0.14	-2.8365	2.26e-06	5.64589
DTX2	0.7	-0.514573	0.0166	1.77989
DTX3	2.79	1.48027	0.00021	3.67778
DTX4	0.07	-3.8365	3.08e-26	25.5114
DTYMK	1.57	0.650765	0.00246	2.60906
DUOX1	0.25	-2	1.95e-09	8.70997
DUS1L	0.52	-0.943416	5.91e-06	5.22841
DUS2L	0.61	-0.713119	0.00145	2.83863
DUS3L	0.58	-0.785875	0.000875	3.05799
DUS4L	0.36	-1.47393	0.00167	2.77728
DUSP10	0.3	-1.73697	1.8e-12	11.7447
DUSP11	0.54	-0.888969	3.12e-05	4.50585
DUSP14	0.54	-0.888969	4.6e-05	4.33724
DUSP2	0.14	-2.8365	1.81e-06	5.74232
DUSP4	0.7	-0.514573	0.0286	1.54363
DUSP7	0.67	-0.577767	0.0108	1.96658
DUSP9	0.08	-3.64386	0.00011	3.95861
DVL1	0.64	-0.643856	0.00404	2.39362
DVL2	1.62	0.695994	0.000803	3.09528
DVL3	1.51	0.594549	0.00484	2.31515
DYNLL2	0.68	-0.556393	0.0151	1.82102
DYRK2	0.47	-1.08927	0.000122	3.91364
DYSF	5.7	2.51096	0.000179	3.74715
DZIP3	2.6	1.37851	0.00566	2.24718
E2F4	0.53	-0.915936	2.67e-06	5.57349
E2F5	0.06	-4.05889	3.92e-19	18.4067
EBAG9	0.54	-0.888969	0.0185	1.73283
EBPL	0.63	-0.666576	0.0411	1.38616
ECE1	2.1	1.07039	5.28e-07	6.27737
ECE2	0.42	-1.25154	1.57e-05	4.8041
ECH1	1.91	0.933573	8.93e-05	4.04915
ECI2	1.51	0.594549	0.00713	2.14691
ECM1	1.93	0.948601	0.000136	3.86646
ECSIT	0.61	-0.713119	0.0015	2.82391
EDEM1	2.33	1.22033	1.96e-09	8.70774
EDEM3	1.58	0.659925	0.0188	1.72584
EDN2	11.55	3.52982	9.2e-07	6.03621
EEF1A1	0.58	-0.785875	6.08e-05	4.2161
EEF1D	0.71	-0.494109	0.0204	1.69037
EEFSEC	1.47	0.555816	0.0323	1.4908
EEPD1	3.58	1.83996	2.45e-06	5.61083
EFCAB2	3.05	1.60881	0.00243	2.61439
EFEMP1	3.66	1.87184	8.13e-22	21.0899
EFEMP2	47.5	5.56986	1.14e-31	30.9431
EFHD1	21.56	4.43029	1.21e-14	13.9172
EFNA1	0.11	-3.18442	1.14e-23	22.9431
EFNA5	2.51	1.32769	1.85e-08	7.73283
EFNB3	3.39	1.76129	0.000222	3.65365
EFTUD2	0.64	-0.643856	0.00101	2.99568
EGLN1	1.82	0.863938	0.000291	3.53611
EGLN3	3.66	1.87184	3.43e-06	5.46471
EHD2	1.99	0.992768	1.12e-06	5.95078
EHD3	5.43	2.44095	2.56e-29	28.5918
EHF	0.01	-6.64386	1.69e-78	77.7721
EI24	0.66	-0.599462	0.00584	2.23359
EID1	2.19	1.13093	6.31e-07	6.19997
EID3	10.85	3.43962	0.00758	2.12033
EIF1	0.48	-1.05889	3.09e-07	6.51004
EIF2A	0.57	-0.810966	0.000678	3.16877
EIF2C1	1.49	0.575312	0.0263	1.58004
EIF2C2	0.48	-1.05889	3.42e-07	6.46597
EIF2S1	0.7	-0.514573	0.0241	1.61798
EIF2S3	0.48	-1.05889	3.82e-08	7.41794
EIF3B	0.7	-0.514573	0.00978	2.00966
EIF3E	0.56	-0.836501	7.71e-05	4.11295
EIF3I	0.68	-0.556393	0.00522	2.28233
EIF3K	0.71	-0.494109	0.0153	1.81531
EIF4A1	0.59	-0.761213	0.000122	3.91364
EIF4G3	1.52	0.604071	0.013	1.88606
EIF5	0.51	-0.971431	4.14e-07	6.383
EIF5A	0.61	-0.713119	0.0002	3.69897
EIF6	0.55	-0.862496	1.23e-05	4.91009
ELAC2	0.7	-0.514573	0.0152	1.81816
ELAVL2	2.55	1.3505	0.000803	3.09528
ELF3	0	#NUM!	3.03e-70	69.5186
ELF4	0.7	-0.514573	0.0256	1.59176
ELFN2	10.7	3.41954	5.84e-47	46.2336
ELK1	1.52	0.604071	0.00853	2.06905
ELL2	0.43	-1.21759	1.26e-09	8.89963
ELMO3	0.04	-4.64386	4.94e-42	41.3063
ELOVL4	0.23	-2.12029	2.39e-05	4.6216
ELOVL7	0.01	-6.64386	1.3e-20	19.8861
ELP2	0.63	-0.666576	0.00498	2.30277
EMB	0.05	-4.32193	4.06e-52	51.3915
EMC10	0.64	-0.643856	0.00216	2.66555
EMC6	0.68	-0.556393	0.0222	1.65365
EMC8	0.7	-0.514573	0.0376	1.42481
EMG1	0.36	-1.47393	1.87e-10	9.72816
EML1	3.48	1.79909	3.5e-12	11.4559
EML3	1.71	0.773996	0.0036	2.4437
EML6	7.41	2.88947	0.0112	1.95078
EMP3	3.84	1.94111	2.05e-23	22.6882
ENAH	1.56	0.641546	0.00199	2.70115
ENG	2.81	1.49057	2.2e-15	14.6576
ENO2	2.5	1.32193	1.65e-10	9.78252
ENOPH1	0.56	-0.836501	0.00145	2.83863
ENOX1	45.25	5.49985	1.77e-15	14.752
ENOX2	0.51	-0.971431	0.00159	2.7986
ENPP1	191.34	7.57999	1.02e-69	68.9914
ENPP2	1379.57	10.43	5.93e-25	24.2269
ENTPD1	0.57	-0.810966	0.00935	2.02919
ENTPD2	0.16	-2.64386	1.35e-21	20.8697
EPAS1	3.16	1.65992	5.46e-18	17.2628
EPB41	0.45	-1.152	2.49e-05	4.6038
EPB41L1	3.78	1.91839	2.47e-23	22.6073
EPB41L4A-AS1	0.42	-1.25154	0.00404	2.39362
EPB41L4B	0.18	-2.47393	1.96e-18	17.7077
EPB49	0.06	-4.05889	1.47e-18	17.8327
EPC2	1.57	0.650765	0.0413	1.38405
EPCAM	0	#NUM!	9.1e-125	124.041
EPG5	2.06	1.04264	4.11e-05	4.38616
EPHA1	0.01	-6.64386	6.45e-75	74.1904
EPHB2	1.87	0.903038	0.000109	3.96257
EPHB3	0.11	-3.18442	3.64e-11	10.4389
EPHB6	27.67	4.79025	1.22e-36	35.9136
EPHX1	2.51	1.32769	4.31e-11	10.3655
EPM2AIP1	2.06	1.04264	0.000422	3.37469
EPN3	0	#NUM!	1.58e-122	121.801
EPOR	4.41	2.14078	2.69e-08	7.57025
EPPK1	0.02	-5.64386	8.85e-25	24.0531
EPRS	0.57	-0.810966	7.07e-05	4.15058
EPS8	2.69	1.42761	5.5e-13	12.2596
EPS8L1	0.11	-3.18442	3.26e-13	12.4868
EPS8L2	0.52	-0.943416	1.02e-05	4.9914
EPSTI1	2.5	1.32193	3.94e-05	4.4045
EPT1	0.42	-1.25154	3.19e-09	8.49621
ERAL1	0.7	-0.514573	0.0294	1.53165
ERBB2	1.59	0.669027	0.0031	2.50864
ERBB3	0.12	-3.05889	1.24e-26	25.9066
ERC1	1.54	0.62293	0.00694	2.15864
ERCC1	2.35	1.23266	2.15e-11	10.6676
ERCC2	2.19	1.13093	1.88e-07	6.72584
ERCC5	1.51	0.594549	0.0309	1.51004
EREG	0.19	-2.39593	7.27e-08	7.13847
ERG	5.35	2.41954	0.00225	2.64782
ERGIC1	2.39	1.25701	1.33e-11	10.8761
ERLIN1	1.69	0.757023	0.000221	3.65561
ERLIN2	1.56	0.641546	0.00847	2.07212
ERMP1	0.1	-3.32193	2.29e-33	32.6402
ERO1L	0.61	-0.713119	0.00213	2.67162
ERO1LB	3.1	1.63227	0.0145	1.83863
ERRFI1	0.7	-0.514573	0.0271	1.56703
ERVMER34-1	0.03	-5.05889	1.02e-26	25.9914
ESAM	14.83	3.89045	0.000538	3.26922
ESF1	0.36	-1.47393	6.12e-06	5.21325
ESPN	0.03	-5.05889	2.46e-05	4.60906
ESR1	0.11	-3.18442	0.00141	2.85078
ESR2	8.06	3.01078	0.00284	2.54668
ESRG	0.09	-3.47393	4.32e-59	58.3645
ESRP1	0	#NUM!	1.63e-158	157.788
ESRP2	0.03	-5.05889	1.71e-87	86.767
ESRRA	0.41	-1.2863	3.12e-08	7.50585
ESYT3	0.15	-2.73697	0.0318	1.49757
ETF1	0.56	-0.836501	1.82e-05	4.73993
ETFB	1.74	0.799087	0.000107	3.97062
ETFDH	2.04	1.02857	0.00175	2.75696
ETV1	3.58	1.83996	0.00394	2.4045
ETV4	0.08	-3.64386	1.03e-66	65.9872
ETV5	1.55	0.632268	0.00629	2.20135
EVA1A	2.19	1.13093	5.49e-06	5.26043
EVA1B	3.61	1.852	7.31e-07	6.13608
EVA1C	2	1	0.00013	3.88606
EVC	3.25	1.70044	2.81e-14	13.5513
EVC2	1.72	0.782409	0.0334	1.47625
EVI5L	4.76	2.25096	7.41e-21	20.1302
EVPL	0.02	-5.64386	4.85e-25	24.3143
EXD2	0.66	-0.599462	0.0414	1.383
EXOC4	1.65	0.722466	0.000485	3.31426
EXOC6B	0.68	-0.556393	0.048	1.31876
EXOSC3	0.48	-1.05889	0.000539	3.26841
EXOSC4	0.48	-1.05889	4.79e-07	6.31966
EXOSC6	0.59	-0.761213	0.00334	2.47625
EXPH5	0.03	-5.05889	4.48e-24	23.3487
EXTL2	2.23	1.15704	6.8e-05	4.16749
EXTL3	1.68	0.748461	0.00245	2.61083
F11R	0.1	-3.32193	9.67e-41	40.0146
F12	0.23	-2.12029	2.13e-07	6.67162
F2R	4.17	2.06005	5.79e-21	20.2373
F2RL1	0.04	-4.64386	1.9e-49	48.7212
F2RL2	77.71	6.28003	4.51e-08	7.34582
F3	0.04	-4.64386	1.82e-95	94.7399
F8A1	0.58	-0.785875	0.00801	2.09637
F8A2	0.49	-1.02915	0.0371	1.43063
F8A3	0.49	-1.02915	0.0371	1.43063
FA2H	0.1	-3.32193	0.00127	2.8962
FAAH	0.12	-3.05889	0.000133	3.87615
FABP5	0.09	-3.47393	3.03e-39	38.5186
FABP5P7	0.16	-2.64386	0.00323	2.4908
FADS1	3.34	1.73985	3.02e-19	18.52
FADS2	10.41	3.3799	6.13e-70	69.2125
FAH	2.07	1.04963	3.78e-05	4.42251
FAHD2A	1.62	0.695994	0.0098	2.00877
FAIM2	714.11	9.48	2.31e-15	14.6364
FAM100B	0.44	-1.18442	1.94e-09	8.7122
FAM102A	1.59	0.669027	0.0173	1.76195
FAM107B	0.02	-5.64386	1.76e-48	47.7545
FAM108C1	0.6	-0.736966	0.032	1.49485
FAM110A	0.28	-1.8365	1.42e-11	10.8477
FAM110C	0.01	-6.64386	1.08e-27	26.9666
FAM114A1	3.89	1.95977	1.57e-23	22.8041
FAM115A	1.57	0.650765	0.00396	2.4023
FAM115B	3.78	1.91839	0.00814	2.08938
FAM115C	7.26	2.85997	9.64e-13	12.0159
FAM117A	0.52	-0.943416	0.035	1.45593
FAM120B	1.48	0.565597	0.024	1.61979
FAM120C	2.48	1.31034	0.00082	3.08619
FAM122B	0.69	-0.535332	0.0391	1.40782
FAM125B	0.01	-6.64386	1.94e-10	9.7122
FAM126A	2.66	1.41143	1.2e-11	10.9208
FAM127A	2.27	1.18269	1.26e-09	8.89963
FAM127C	4.03	2.01078	9.49e-09	8.02273
FAM129A	2.13	1.09085	6.16e-08	7.21042
FAM129B	1.56	0.641546	0.00283	2.54821
FAM131C	2.27	1.18269	0.00408	2.38934
FAM134A	1.96	0.970854	3.03e-06	5.51856
FAM135A	0.36	-1.47393	0.000488	3.31158
FAM13A	5.1	2.3505	2.58e-14	13.5884
FAM160A1	0.03	-5.05889	1.61e-16	15.7932
FAM160B2	1.58	0.659925	0.0301	1.52143
FAM167A	11.71	3.54967	1.47e-62	61.8327
FAM168A	2.91	1.54102	1.47e-13	12.8327
FAM169A	0.09	-3.47393	1.74e-23	22.7595
FAM180A	282.09	8.14001	1.56e-06	5.80688
FAM193A	2.01	1.0072	9.88e-06	5.00524
FAM195A	0.6	-0.736966	0.0286	1.54363
FAM195B	1.67	0.739848	0.000308	3.51145
FAM196B	2.53	1.33914	0.00212	2.67366
FAM198B	0.05	-4.32193	1.08e-11	10.9666
FAM203A	0.69	-0.535332	0.0182	1.73993
FAM206A	0.51	-0.971431	0.00542	2.266
FAM208B	0.59	-0.761213	0.00129	2.88941
FAM20C	1.87	0.903038	1.21e-05	4.91721
FAM210A	0.63	-0.666576	0.02	1.69897
FAM212A	0.33	-1.59946	0.00127	2.8962
FAM213A	0.05	-4.32193	1.6e-16	15.7959
FAM213B	2.62	1.38957	5.75e-12	11.2403
FAM22G	0.24	-2.05889	0.0407	1.39041
FAM24B	2.68	1.42223	0.0116	1.93554
FAM25A	0.02	-5.64386	0.000252	3.5986
FAM27A	0.27	-1.88897	0.0147	1.83268
FAM27E3	0.13	-2.94342	6.42e-06	5.19246
FAM35B	352.14	8.46001	5.58e-08	7.25337
FAM35B2	15.89	3.99005	4.49e-05	4.34775
FAM3C	0.56	-0.836501	0.000884	3.05355
FAM43A	2.48	1.31034	0.00131	2.88273
FAM49B	0.51	-0.971431	5.04e-06	5.29757
FAM50A	1.74	0.799087	8.53e-05	4.06905
FAM54A	0.52	-0.943416	0.0185	1.73283
FAM54B	3.53	1.81967	2.09e-10	9.67985
FAM58A	0.65	-0.621488	0.0308	1.51145
FAM60A	0.29	-1.78588	5e-17	16.301
FAM63B	0.53	-0.915936	0.0106	1.97469
FAM70A	0.08	-3.64386	0.000294	3.53165
FAM70B	8.46	3.08066	1.05e-06	5.97881
FAM72A	0.45	-1.152	0.00118	2.92812
FAM72B	0.6	-0.736966	0.0245	1.61083
FAM81A	0.06	-4.05889	8.74e-06	5.05849
FAM83A	0.09	-3.47393	6.53e-60	59.1851
FAM83F	0.26	-1.94342	2.11e-08	7.67572
FAM83G	0.51	-0.971431	5.47e-06	5.26201
FAM83H	0.23	-2.12029	2.47e-23	22.6073
FAM84B	0	#NUM!	6.27e-142	141.203
FAM89A	0.01	-6.64386	1.07e-14	13.9706
FAM91A1	0.5	-1	6.36e-07	6.19654
FAM96B	0.58	-0.785875	0.000198	3.70333
FANCD2	1.48	0.565597	0.00912	2.04001
FANCF	0.45	-1.152	0.035	1.45593
FAP	0.4	-1.32193	0.00459	2.33819
FAR1	0.65	-0.621488	0.0245	1.61083
FARP1	9.13	3.19061	3.91e-32	31.4078
FARP2	2.01	1.0072	0.0132	1.87943
FARSA	0.63	-0.666576	0.00128	2.89279
FASTKD3	0.33	-1.59946	0.000166	3.77989
FAT2	0.02	-5.64386	6.54e-61	60.1844
FAT4	13.18	3.72028	4.55e-14	13.342
FAU	0.68	-0.556393	0.00528	2.27737
FBF1	1.73	0.790772	0.0181	1.74232
FBL	0.7	-0.514573	0.0128	1.89279
FBLIM1	2.06	1.04264	5.32e-08	7.27409
FBLN1	9.13	3.19061	5.86e-64	63.2321
FBLN2	522.76	9.03	6.72e-158	157.173
FBLN5	286.03	8.16002	5.07e-64	63.295
FBLN7	19.56	4.28983	1.1e-09	8.95861
FBN1	120.26	6.91001	9.82e-75	74.0079
FBN2	18.38	4.20006	5.74e-71	70.2411
FBXL6	0.6	-0.736966	0.00167	2.77728
FBXL7	879.17	9.78	1.76e-17	16.7545
FBXO10	2.16	1.11103	0.0075	2.12494
FBXO16	0.06	-4.05889	0.000141	3.85078
FBXO17	1.99	0.992768	3.13e-05	4.50446
FBXO2	0.03	-5.05889	1.54e-50	49.8125
FBXO27	0.3	-1.73697	1.6e-07	6.79588
FBXO31	1.49	0.575312	0.0167	1.77728
FBXO32	0.05	-4.32193	2.3e-37	36.6383
FBXO41	0.59	-0.761213	0.0449	1.34775
FBXO43	6.15	2.62059	0.000351	3.45469
FBXO44	0.37	-1.4344	7.1e-05	4.14874
FBXW8	2.04	1.02857	0.000329	3.4828
FCF1	0.59	-0.761213	0.00089	3.05061
FCGRT	3.81	1.92979	1.27e-08	7.8962
FCHO1	0.39	-1.35845	0.00119	2.92445
FCHO2	0.59	-0.761213	0.0299	1.52433
FDFT1	2.66	1.41143	4.61e-13	12.3363
FERMT1	0.08	-3.64386	2.8e-68	67.5528
FERMT2	3.81	1.92979	8.13e-21	20.0899
FEZ1	0.22	-2.18442	8.15e-16	15.0888
FEZ2	2.25	1.16993	0.000224	3.64975
FGD5-AS1	2.3	1.20163	5.56e-10	9.25493
FGD6	0.38	-1.39593	6.21e-08	7.20691
FGF11	0.44	-1.18442	1.95e-05	4.70997
FGF2	2.08	1.05658	0.00298	2.52578
FGF5	2.53	1.33914	3.74e-06	5.42713
FGFBP1	0.01	-6.64386	3.66e-114	113.437
FGFR1	31.34	4.96993	2.2e-84	83.6576
FGFR1OP	0.59	-0.761213	0.00735	2.13371
FGFR2	0.02	-5.64386	7.83e-29	28.1062
FGFR3	0.09	-3.47393	3.63e-14	13.4401
FGFRL1	2.3	1.20163	9.98e-10	9.00087
FHDC1	0.28	-1.8365	2.18e-05	4.66154
FHL1	5.1	2.3505	8.97e-34	33.0472
FHL3	1.58	0.659925	0.00313	2.50446
FHOD1	1.91	0.933573	1.54e-05	4.81248
FHOD3	0.6	-0.736966	0.0133	1.87615
FIBCD1	45.57	5.51001	7.49e-22	21.1255
FIBP	1.72	0.782409	0.000213	3.67162
FITM2	1.93	0.948601	0.00202	2.69465
FKBP10	1.8	0.847997	1.04e-05	4.98297
FKBP11	2.25	1.16993	1.57e-06	5.8041
FKBP14	1.74	0.799087	0.00263	2.58004
FKBP4	0.6	-0.736966	0.000156	3.80688
FKBP5	3.43	1.77821	3.89e-22	21.4101
FKBP7	17.15	4.10014	2.79e-13	12.5544
FKBP9	1.49	0.575312	0.00805	2.0942
FLAD1	0.56	-0.836501	0.000249	3.6038
FLI1	12.82	3.68032	6.47e-61	60.1891
FLI1-AS1	5.62	2.49057	9.22e-11	10.0353
FLJ00104	0.4	-1.32193	0.0105	1.97881
FLJ20373	1.74	0.799087	0.00295	2.53018
FLNA	1.87	0.903038	0.000617	3.20971
FLNC	8.11	3.0197	1.67e-36	35.7773
FLOT1	3.01	1.58976	5.14e-17	16.289
FLRT2	0.43	-1.21759	0.000129	3.88941
FLT3LG	3.18	1.66903	0.00025	3.60206
FLVCR2	86.82	6.43996	4.02e-80	79.3958
FLYWCH1	1.93	0.948601	1.15e-05	4.9393
FMN1	0.2	-2.32193	7.44e-05	4.12843
FMN2	1120.56	10.13	8.84e-21	20.0535
FMNL1	1.72	0.782409	0.00433	2.36351
FMNL2	1.51	0.594549	0.00756	2.12148
FMNL3	2.19	1.13093	7.26e-07	6.13906
FMR1	0.67	-0.577767	0.0198	1.70333
FNBP1	1.83	0.871844	0.000386	3.41341
FNDC3A	1.65	0.722466	0.000869	3.06098
FNDC4	3.34	1.73985	8.61e-09	8.065
FOCAD	1.57	0.650765	0.00657	2.18243
FOSL1	0.44	-1.18442	1.41e-10	9.85078
FOSL2	1.52	0.604071	0.011	1.95861
FOXA1	0	#NUM!	1.66e-35	34.7799
FOXA2	0.04	-4.64386	0.00915	2.03858
FOXC2	121.94	6.93003	2.88e-110	109.541
FOXF1	2876.3	11.49	5.8e-44	43.2366
FOXF2	45.57	5.51001	1.38e-07	6.86012
FOXJ2	1.62	0.695994	0.00201	2.6968
FOXL1	3.63	1.85997	0.000694	3.15864
FOXM1	1.59	0.669027	0.00127	2.8962
FOXN2	0.52	-0.943416	0.00984	2.007
FOXN3	7.46	2.89918	8.61e-41	40.065
FOXO1	5.24	2.38957	6e-18	17.2218
FOXO3	2.2	1.1375	2.22e-08	7.65365
FOXO6	43.71	5.44989	4.82e-14	13.317
FOXP1	0.03	-5.05889	7.26e-60	59.1391
FOXQ1	10.48	3.38957	1.81e-61	60.7423
FOXRED2	3.16	1.65992	5.97e-16	15.224
FOXS1	230.72	7.85	1.05e-05	4.97881
FRAS1	0.05	-4.32193	1.4e-05	4.85387
FRAT2	0.59	-0.761213	0.0203	1.6925
FRMD3	97.01	6.60006	3.31e-32	31.4802
FRMD4A	2.64	1.40054	4.19e-11	10.3778
FRMD4B	0.28	-1.8365	1.36e-10	9.86646
FRMD6	1.66	0.731183	0.00057	3.24413
FRMPD4	90.51	6.50001	7.18e-09	8.14388
FRRS1	0.06	-4.05889	9.53e-09	8.02091
FRY	10.7	3.41954	9.59e-06	5.01818
FST	0	#NUM!	1.43e-158	157.845
FSTL1	3.18	1.66903	3.38e-19	18.4711
FSTL3	0.54	-0.888969	8.14e-06	5.08938
FTL	3.07	1.61824	4.47e-18	17.3497
FTO	2.35	1.23266	3.55e-09	8.44977
FTSJD1	0.42	-1.25154	0.00013	3.88606
FUCA1	6.77	2.75916	5.67e-12	11.2464
FUOM	2.66	1.41143	0.00394	2.4045
FUT1	0.21	-2.25154	1.75e-07	6.75696
FUT11	2.28	1.18903	2.45e-05	4.61083
FUT3	0	#NUM!	1.36e-52	51.8665
FUZ	4.41	2.14078	1.76e-07	6.75449
FXN	0.55	-0.862496	0.00727	2.13847
FXR2	0.63	-0.666576	0.00189	2.72354
FXYD3	0	#NUM!	5.08e-117	116.294
FXYD6	0.05	-4.32193	0.0342	1.46597
FYB	0.02	-5.64386	3.23e-06	5.4908
FYCO1	1.59	0.669027	0.00823	2.0846
FYN	3.05	1.60881	6.34e-16	15.1979
FZD2	1.8	0.847997	0.000952	3.02136
FZD3	0.02	-5.64386	9.99e-20	19.0004
FZD5	0.42	-1.25154	0.00205	2.68825
FZD6	0.61	-0.713119	0.000933	3.03012
FZD7	5.82	2.54102	2.03e-20	19.6925
FZD8	0.22	-2.18442	0.0241	1.61798
G0S2	6.28	2.65076	1.09e-06	5.96257
G3BP1	0.6	-0.736966	0.00015	3.82391
G3BP2	1.53	0.613532	0.0035	2.45593
G6PD	4.56	2.18903	1.85e-28	27.7328
GAA	1.97	0.978196	5.47e-06	5.26201
GAB3	10.93	3.45022	5.78e-05	4.23807
GABRA3	5367.37	12.39	3.57e-78	77.4473
GABRE	3.43	1.77821	9.56e-05	4.01954
GABRP	0.26	-1.94342	5.47e-15	14.262
GABRQ	98.36	6.62	2.95e-36	35.5302
GADD45A	0.67	-0.577767	0.0171	1.767
GADD45B	1.84	0.879706	0.00114	2.9431
GALK1	2.16	1.11103	9.01e-06	5.04528
GALNS	2	1	5.18e-05	4.28567
GALNT1	0.61	-0.713119	0.00285	2.54516
GALNT10	5.7	2.51096	5.81e-36	35.2358
GALNT11	1.75	0.807355	0.0124	1.90658
GALNT14	0.27	-1.88897	1.5e-16	15.8239
GALNT2	2.08	1.05658	4.86e-08	7.31336
GALNT3	0.02	-5.64386	4.72e-61	60.3261
GALNT7	0.47	-1.08927	0.000144	3.84164
GALNTL2	128.89	7.01	9.76e-12	11.0106
GALNTL4	0.06	-4.05889	3.52e-28	27.4535
GAMT	17.39	4.12019	7.05e-20	19.1518
GARS	0.5	-1	1.39e-07	6.85699
GART	0.71	-0.494109	0.0153	1.81531
GAS1	29.65	4.88996	4.63e-24	23.3344
GAS2L1	2.53	1.33914	1.53e-11	10.8153
GAS5	0.41	-1.2863	7.59e-10	9.11976
GAS6	1.6	0.678072	0.00106	2.97469
GAST	0	#NUM!	4.21e-07	6.37572
GATA2	2.14	1.09761	0.000375	3.42597
GATA3	3.71	1.89142	7.49e-22	21.1255
GATA6	0.01	-6.64386	2.77e-19	18.5575
GBE1	2.83	1.5008	8.36e-12	11.0778
GBP6	0	#NUM!	1.72e-22	21.7645
GCA	0.13	-2.94342	7.03e-05	4.15304
GCC2	2.03	1.02148	0.000501	3.30016
GCH1	0.06	-4.05889	1.41e-10	9.85078
GCLC	0.6	-0.736966	0.00174	2.75945
GCNT1	4.14	2.04963	7.98e-14	13.098
GCSH	0.46	-1.12029	4.23e-05	4.37366
GDA	27.1	4.76022	8.8e-67	66.0555
GDAP1	0.21	-2.25154	3.01e-08	7.52143
GDF11	1.68	0.748461	0.00973	2.01189
GDF5	760.08	9.57001	1.93e-15	14.7144
GDPD5	3.05	1.60881	8.61e-09	8.065
GEM	7.62	2.92979	6.13e-06	5.21254
GEMIN4	0.71	-0.494109	0.0389	1.41005
GEMIN5	0.46	-1.12029	1.15e-07	6.9393
GET4	0.63	-0.666576	0.00144	2.84164
GFM1	0.6	-0.736966	0.0014	2.85387
GFM2	0.59	-0.761213	0.00121	2.91721
GFOD1	0.09	-3.47393	6.15e-26	25.2111
GFPT2	11	3.45943	2.27e-22	21.644
GGCX	1.47	0.555816	0.0297	1.52724
GGT5	125.37	6.97005	1.69e-11	10.7721
GGT6	0.01	-6.64386	2.7e-20	19.5686
GGT7	6.68	2.73985	0.012	1.92082
GID8	0.51	-0.971431	1.45e-05	4.83863
GIGYF2	1.78	0.831877	0.000307	3.51286
GINS1	0.67	-0.577767	0.012	1.92082
GINS2	0.59	-0.761213	0.000158	3.80134
GINS4	2.17	1.1177	1.88e-06	5.72584
GIPC1	0.55	-0.862496	4.12e-06	5.3851
GIPC3	8.34	3.06005	0.000198	3.70333
GIT2	1.64	0.713696	0.000598	3.2233
GJB2	0.51	-0.971431	0.000128	3.89279
GJB3	0.12	-3.05889	2.55e-48	47.5935
GJB4	0.01	-6.64386	2.45e-25	24.6108
GJB5	0.11	-3.18442	3.67e-43	42.4353
GJC2	5.21	2.38128	0.0021	2.67778
GLB1	1.53	0.613532	0.00498	2.30277
GLB1L	3.61	1.852	0.000617	3.20971
GLB1L2	0.02	-5.64386	4.46e-13	12.3507
GLCCI1	7.78	2.95977	1.01e-07	6.99568
GLCE	2.31	1.20789	3.79e-08	7.42136
GLI1	9.92	3.31034	2.12e-12	11.6737
GLI2	106.89	6.73998	1.06e-58	57.9747
GLI3	2.46	1.29866	1.59e-06	5.7986
GLIPR1	2.27	1.18269	2.11e-09	8.67572
GLIPR2	5.78	2.53107	2.37e-19	18.6253
GLIS3	5.28	2.40054	0.00139	2.85699
GLRX	3.53	1.81967	0.000491	3.30892
GLRX3	0.52	-0.943416	0.000104	3.98297
GLS2	0.14	-2.8365	1.04e-07	6.98297
GLT25D1	0.63	-0.666576	0.000947	3.02365
GLT8D1	1.87	0.903038	0.00128	2.89279
GLT8D2	3.58	1.83996	0.000204	3.69037
GLUD1	1.46	0.545968	0.00886	2.05257
GLUL	2.43	1.28096	3.08e-12	11.5114
GM2A	0.43	-1.21759	3.02e-10	9.51999
GMPPA	1.52	0.604071	0.00729	2.13727
GNA11	1.74	0.799087	8.57e-05	4.06702
GNA12	1.85	0.887525	5.45e-06	5.2636
GNA15	0.66	-0.599462	0.00594	2.22621
GNAI2	2.68	1.42223	6.81e-15	14.1669
GNAL	0.1	-3.32193	2.98e-09	8.52578
GNAO1	5.31	2.40871	0.00156	2.80688
GNAZ	10.2	3.3505	0.000524	3.28067
GNB1L	1.74	0.799087	0.00528	2.27737
GNB2L1	0.7	-0.514573	0.0121	1.91721
GNB3	8.88	3.15056	0.000155	3.80967
GNB4	1.72	0.782409	0.00256	2.59176
GNE	2.13	1.09085	0.000139	3.85699
GNG11	29.65	4.88996	2e-34	33.699
GNG2	13	3.70044	0.000179	3.74715
GNL2	0.68	-0.556393	0.0177	1.75203
GNPTG	1.83	0.871844	0.00277	2.55752
GNS	2.87	1.52105	6.77e-16	15.1694
GOLGA7B	0.03	-5.05889	2.09e-16	15.6799
GOLGB1	1.48	0.565597	0.0134	1.8729
GOLIM4	2.36	1.23879	6.52e-10	9.18575
GOT1	0.43	-1.21759	1.24e-09	8.90658
GOT2	0.58	-0.785875	3.58e-05	4.44612
GPC1	4.99	2.31904	3.31e-32	31.4802
GPHN	0.49	-1.02915	8.49e-05	4.07109
GPN2	0.66	-0.599462	0.0183	1.73755
GPR110	0.01	-6.64386	4.38e-39	38.3585
GPR115	0.14	-2.8365	3.56e-08	7.44855
GPR124	5.58	2.48027	0.0121	1.91721
GPR125	0.26	-1.94342	9.89e-21	20.0048
GPR126	1.64	0.713696	0.000798	3.098
GPR137	2.04	1.02857	1.52e-05	4.81816
GPR153	0.61	-0.713119	0.0427	1.36957
GPR161	1.84	0.879706	0.0296	1.52871
GPR162	54.19	5.75995	1.44e-12	11.8416
GPR173	8.22	3.03914	6.77e-07	6.16941
GPR176	3.23	1.69153	1.29e-14	13.8894
GPR39	1.91	0.933573	0.0087	2.06048
GPR4	935.76	9.86999	1.98e-123	122.703
GPR56	0.3	-1.73697	1.15e-17	16.9393
GPR63	0.04	-4.64386	0.000154	3.81248
GPR87	0.55	-0.862496	0.000915	3.03858
GPRASP2	2.43	1.28096	0.00395	2.4034
GPRC5A	0.3	-1.73697	8.38e-22	21.0768
GPRC5B	11.16	3.48027	0.0271	1.56703
GPSM1	3.71	1.89142	1.54e-12	11.8125
GPSM2	0.47	-1.08927	2.24e-06	5.64975
GPT2	0.33	-1.59946	3.87e-15	14.4123
GPX8	1.72	0.782409	0.00324	2.48945
GRAMD1B	27.86	4.80012	1.5e-28	27.8239
GRAMD2	0.03	-5.05889	6.67e-21	20.1759
GRAMD3	0.48	-1.05889	3.86e-05	4.41341
GRB14	0.03	-5.05889	5.32e-08	7.27409
GRB7	0.22	-2.18442	7.85e-19	18.1051
GREB1L	4.76	2.25096	0.000818	3.08725
GREM1	51.27	5.68004	9.17e-118	117.038
GRHL1	0.14	-2.8365	3.9e-10	9.40894
GRHL3	0.04	-4.64386	3.53e-23	22.4522
GRIP1	0	#NUM!	6.8e-19	18.1675
GRPEL1	0.49	-1.02915	2.03e-05	4.6925
GRPEL2	0.43	-1.21759	4.83e-06	5.31605
GSDMA	0.07	-3.8365	3.37e-10	9.47237
GSDMC	0.15	-2.73697	0.000145	3.83863
GSN	2.58	1.36737	6.55e-12	11.1838
GSPT1	0.66	-0.599462	0.00425	2.37161
GSR	2.1	1.07039	6.26e-08	7.20343
GSTM2	6.5	2.70044	1.14e-05	4.9431
GSTM4	9.58	3.26003	2.14e-08	7.66959
GSTO2	0.3	-1.73697	2.37e-09	8.62525
GSTP1	0.45	-1.152	7.09e-10	9.14935
GSTT1	1.54	0.62293	0.0261	1.58336
GTF2B	0.52	-0.943416	0.00451	2.34582
GTF2F2	0.54	-0.888969	0.00149	2.82681
GTF2H2B	0.46	-1.12029	0.00433	2.36351
GTF2H3	0.48	-1.05889	3.91e-05	4.40782
GTF2IRD2B	2.93	1.5509	0.0192	1.7167
GTPBP1	1.53	0.613532	0.00899	2.04624
GTPBP10	0.4	-1.32193	5.31e-06	5.27491
GTPBP4	0.51	-0.971431	3.73e-06	5.42829
GTPBP8	0.54	-0.888969	0.0355	1.44977
GTSE1	1.88	0.910733	9.35e-06	5.02919
GUCD1	1.71	0.773996	0.000365	3.43771
GULP1	0.14	-2.8365	0.00233	2.63264
GXYLT1	2.25	1.16993	1.28e-05	4.89279
GXYLT2	3.94	1.9782	1.78e-05	4.74958
GYG1	0.54	-0.888969	0.000115	3.9393
GYLTL1B	0.02	-5.64386	6.27e-21	20.2027
H19	39.12	5.28983	1.46e-25	24.8356
H1F0	2.2	1.1375	7.17e-10	9.14448
H1FX	1.45	0.536053	0.00945	2.02457
H2AFJ	1.6	0.678072	0.00816	2.08831
H2AFV	1.46	0.545968	0.0165	1.78252
H2AFY	0.65	-0.621488	0.00169	2.77211
H6PD	7.94	2.98914	6.51e-40	39.1864
HABP4	1.95	0.963474	0.00498	2.30277
HADH	1.72	0.782409	0.000781	3.10735
HARS2	0.61	-0.713119	0.00705	2.15181
HAS3	0.25	-2	3.5e-18	17.4559
HAX1	0.66	-0.599462	0.00409	2.38828
HBEGF	0.15	-2.73697	3.8e-38	37.4202
HBP1	1.62	0.695994	0.02	1.69897
HCAR1	0.59	-0.761213	0.00873	2.05899
HCAR2	0.02	-5.64386	1.49e-06	5.82681
HCFC1R1	3.66	1.87184	5.2e-18	17.284
HCG18	0.59	-0.761213	0.0103	1.98716
HCG4	0.11	-3.18442	5.98e-08	7.2233
HCP5	5.62	2.49057	3.97e-12	11.4012
HDAC1	0.58	-0.785875	0.0001	4
HDAC11	2	1	0.00743	2.12901
HDAC4	2.66	1.41143	0.000423	3.37366
HDAC5	1.6	0.678072	0.0223	1.6517
HDAC6	2.27	1.18269	7.26e-07	6.13906
HDAC7	1.58	0.659925	0.00459	2.33819
HDAC9	0.06	-4.05889	6.85e-26	25.1643
HDDC2	0.67	-0.577767	0.0287	1.54212
HDGF	0.66	-0.599462	0.00216	2.66555
HDHD3	0.43	-1.21759	3.27e-05	4.48545
HDLBP	2.23	1.15704	1.29e-09	8.88941
HEATR1	0.59	-0.761213	0.000437	3.35952
HEBP2	0.38	-1.39593	1.2e-07	6.92082
HECW2	19.43	4.28021	0.0287	1.54212
HEG1	2.89	1.53107	2.48e-11	10.6055
HEMK1	1.64	0.713696	0.0482	1.31695
HEPHL1	0	#NUM!	1.87e-47	46.7282
HERC1	2.06	1.04264	0.000271	3.56703
HERC2P2	1.97	0.978196	0.000284	3.54668
HERC2P3	2.53	1.33914	0.0136	1.86646
HERC3	1.88	0.910733	8.47e-05	4.07212
HERC4	2.03	1.02148	8.66e-06	5.06248
HERC5	0.06	-4.05889	5e-06	5.30103
HERC6	0.09	-3.47393	5.75e-16	15.2403
HES2	0	#NUM!	8.68e-73	72.0615
HES4	0.24	-2.05889	0.000173	3.76195
HES7	0.08	-3.64386	2.2e-23	22.6576
HEXA	1.59	0.669027	0.0015	2.82391
HEXIM1	1.77	0.823749	5.65e-05	4.24795
HEY1	3.29	1.71809	8.63e-07	6.06399
HFE	1.77	0.823749	0.0163	1.78781
HGSNAT	2.51	1.32769	1.69e-08	7.77211
HHEX	13.64	3.76977	0.00183	2.73755
HHIP	592.22	9.20999	7.28e-132	131.138
HHLA1	0.12	-3.05889	4.91e-53	52.3089
HIBADH	1.65	0.722466	0.000686	3.16368
HID1	0.12	-3.05889	3.76e-06	5.42481
HIF1A	1.74	0.799087	4.09e-05	4.38828
HIF1AN	1.46	0.545968	0.0196	1.70774
HINT1	0.65	-0.621488	0.00163	2.78781
HINT3	0.45	-1.152	0.0129	1.88941
HIP1	1.84	0.879706	0.000577	3.23882
HIP1R	0.5	-1	1.71e-06	5.767
HIPK2	2.3	1.20163	1.01e-05	4.99568
HIRIP3	2.07	1.04963	1.77e-05	4.75203
HIVEP1	0.44	-1.18442	0.00027	3.56864
HIVEP3	5.7	2.51096	5.65e-18	17.248
HK1	2.03	1.02148	2.89e-08	7.5391
HKDC1	4.23	2.08066	0.0101	1.99568
HLA-B	3.03	1.59932	1.1e-18	17.9586
HLA-DOB	0.06	-4.05889	8.95e-05	4.04818
HLA-DPB1	3.14	1.65076	1.12e-07	6.95078
HLA-F	0.55	-0.862496	0.00575	2.24033
HLA-H	0.38	-1.39593	0.00218	2.66154
HLTF	1.75	0.807355	0.00342	2.46597
HLX	467.88	8.86999	1.09e-10	9.96257
HMG20A	1.65	0.722466	0.00378	2.42251
HMG20B	1.62	0.695994	0.000787	3.10403
HMGA2	0.51	-0.971431	6.01e-07	6.22113
HMGB3	0.45	-1.152	1.94e-07	6.7122
HMGCL	2.25	1.16993	0.00117	2.93181
HMGCS1	1.59	0.669027	0.00397	2.40121
HMHA1	0.56	-0.836501	0.0305	1.5157
HMOX1	3.01	1.58976	3.55e-05	4.44977
HMOX2	0.5	-1	4.44e-07	6.35262
HN1	0.64	-0.643856	0.00301	2.52143
HNRNPA1P7	0.04	-4.64386	1.22e-05	4.91364
HNRNPAB	0.64	-0.643856	0.00114	2.9431
HNRNPC	0.66	-0.599462	0.00529	2.27654
HOMER1	0.11	-3.18442	3.29e-22	21.4828
HOMER2	0.02	-5.64386	5.13e-33	32.2899
HOOK1	0	#NUM!	5.4e-37	36.2676
HOOK2	0.46	-1.12029	0.00068	3.16749
HOOK3	2.33	1.22033	0.0029	2.5376
HOTAIR	14.62	3.86987	0.000423	3.37366
HOXA3	0.35	-1.51457	1.7e-07	6.76955
HOXA5	2.07	1.04963	0.00302	2.51999
HOXB3	0.24	-2.05889	4.68e-07	6.32975
HOXB9	0.06	-4.05889	1.75e-10	9.75696
HOXC10	3.81	1.92979	0.00541	2.2668
HOXC13	2	1	0.000123	3.91009
HOXC6	3.25	1.70044	4.55e-07	6.34199
HP1BP3	1.48	0.565597	0.00597	2.22403
HPCAL1	2	1	3.08e-07	6.51145
HPD	17.88	4.16027	0.00538	2.26922
HPS1	1.55	0.632268	0.00336	2.47366
HR	0.27	-1.88897	8.72e-18	17.0595
HRCT1	2.83	1.5008	0.000185	3.73283
HRH1	5.31	2.40871	2.11e-14	13.6757
HRK	0.06	-4.05889	1.38e-05	4.86012
HS1BP3	1.6	0.678072	0.0164	1.78516
HS3ST1	0.04	-4.64386	5.51e-40	39.2588
HS3ST2	0.01	-6.64386	1.07e-12	11.9706
HS3ST3A1	4.76	2.25096	2.81e-06	5.55129
HSBP1L1	0.27	-1.88897	2.11e-09	8.67572
HSD11B2	0.01	-6.64386	2.76e-15	14.5591
HSD17B11	2.16	1.11103	0.0261	1.58336
HSD17B2	4.26	2.09085	0.000224	3.64975
HSD17B7	2.11	1.07724	0.000884	3.05355
HSD3B7	3.34	1.73985	0.000198	3.70333
HSDL1	1.79	0.83996	0.0177	1.75203
HSP90AB1	0.48	-1.05889	8.57e-09	8.06702
HSPA2	2.89	1.53107	4.87e-05	4.31247
HSPA5	1.54	0.62293	0.00183	2.73755
HSPA9	0.47	-1.08927	1.41e-07	6.85078
HSPBP1	0.68	-0.556393	0.00938	2.0278
HSPD1	0.62	-0.68966	0.000704	3.15243
HSPG2	2.07	1.04963	2.95e-05	4.53018
HSPH1	0.56	-0.836501	0.000389	3.41005
HTR1B	1332.57	10.38	9.72e-24	23.0123
HTR1D	3.14	1.65076	0.000881	3.05502
HTR7	0.3	-1.73697	0.000492	3.30803
HTRA1	12.82	3.68032	1.85e-78	77.7328
HTRA3	24.08	4.58976	1.46e-07	6.83565
HTT	1.57	0.650765	0.00736	2.13312
HYI	0.42	-1.25154	6.66e-06	5.17653
ICAM5	3.07	1.61824	0.00208	2.68194
ICMT	1.49	0.575312	0.00356	2.44855
ICT1	0.62	-0.68966	0.00363	2.44009
ID2	3.2	1.67807	2.15e-05	4.66756
ID3	1.51	0.594549	0.00371	2.43063
IDH2	1.99	0.992768	4.17e-05	4.37986
IDH3A	0.54	-0.888969	7.71e-05	4.11295
IDH3B	0.71	-0.494109	0.0184	1.73518
IDI1	2.28	1.18903	1.12e-07	6.95078
IDS	0.7	-0.514573	0.0261	1.58336
IDUA	11.71	3.54967	1.11e-07	6.95468
IER3	0.15	-2.73697	1.8e-34	33.7447
IFFO1	5.62	2.49057	0.000391	3.40782
IFFO2	0.43	-1.21759	1.45e-09	8.83863
IFI30	0.08	-3.64386	2.62e-26	25.5817
IFI44	0.46	-1.12029	0.0149	1.82681
IFI44L	27.47	4.77979	5.9e-08	7.22915
IFI6	4.11	2.03914	7.45e-08	7.12784
IFIH1	0.38	-1.39593	0.00099	3.00436
IFITM1	2.41	1.26903	0.000976	3.01055
IFITM10	3.97	1.98914	0.000691	3.16052
IFITM2	5.06	2.33914	9.87e-29	28.0057
IFITM3	1.92	0.941106	8.79e-07	6.05601
IFNGR1	0.43	-1.21759	3.38e-07	6.47108
IFRD1	0.23	-2.12029	3.26e-19	18.4868
IFT122	1.79	0.83996	0.00206	2.68613
IFT140	2.55	1.3505	4.75e-06	5.32331
IFT172	2.31	1.20789	4.41e-05	4.35556
IFT27	3.43	1.77821	1.04e-05	4.98297
IGBP1	0.68	-0.556393	0.0403	1.39469
IGF1R	1.88	0.910733	0.000387	3.41229
IGF2	129.79	7.02004	6.21e-58	57.2069
IGF2BP1	0.51	-0.971431	0.000751	3.12436
IGF2BP2	1.68	0.748461	0.000159	3.7986
IGF2BP3	0.56	-0.836501	0.000908	3.04191
IGFBP4	30.27	4.91982	2.77e-125	124.558
IGFBP6	2.81	1.49057	1.29e-14	13.8894
IGFBP7	2.91	1.54102	4.08e-14	13.3893
IGFL1	0.01	-6.64386	3e-23	22.5229
IGSF3	0.11	-3.18442	3.18e-40	39.4976
IGSF8	0.5	-1	3.3e-06	5.48149
IGSF9	0.04	-4.64386	3.09e-37	36.51
IKBIP	2.43	1.28096	2.59e-05	4.5867
IKBKAP	0.69	-0.535332	0.0224	1.64975
IKBKB	2.79	1.48027	1.2e-09	8.92082
IKZF2	4.11	2.03914	8.68e-08	7.06148
IL10RB	1.73	0.790772	0.00806	2.09366
IL11RA	3.46	1.79077	0.000173	3.76195
IL13RA1	1.73	0.790772	0.00242	2.61618
IL13RA2	0.06	-4.05889	0.00522	2.28233
IL15RA	0.07	-3.8365	1.76e-16	15.7545
IL17D	0.19	-2.39593	1.24e-05	4.90658
IL17RA	1.82	0.863938	7.03e-05	4.15304
IL17RC	4.38	2.13093	3.4e-21	20.4685
IL17RE	3.25	1.70044	6.24e-10	9.20482
IL18	0.04	-4.64386	8.51e-48	47.0701
IL18R1	12.04	3.58976	5.26e-12	11.279
IL1A	0.01	-6.64386	5.02e-55	54.2993
IL1B	0.07	-3.8365	3.44e-32	31.4634
IL1R1	18.77	4.23036	1.8e-62	61.7447
IL1R2	0.03	-5.05889	2.5e-12	11.6021
IL1RL1	280.14	8.13	3.73e-159	158.428
IL20RB	0.59	-0.761213	0.000398	3.40012
IL22RA1	0.22	-2.18442	3.72e-05	4.42946
IL23A	0.02	-5.64386	1.13e-11	10.9469
IL28RA	0.27	-1.88897	3.48e-08	7.45842
IL32	0.15	-2.73697	2.74e-31	30.5622
IL4R	0.64	-0.643856	0.00298	2.52578
IL6R	0.24	-2.05889	9.13e-09	8.03953
IL6ST	1.56	0.641546	0.0019	2.72125
IL7R	2.28	1.18903	2.92e-07	6.53462
IL8	0.14	-2.8365	5.6e-14	13.2518
ILF2	0.67	-0.577767	0.00316	2.50031
ILK	2.28	1.18903	6.05e-11	10.2182
IMP4	0.64	-0.643856	0.00243	2.61439
IMPDH1	0.59	-0.761213	8.05e-05	4.0942
INADL	0.15	-2.73697	1.4e-28	27.8539
INHBA	0.01	-6.64386	9.04e-102	101.044
INO80C	0.41	-1.2863	4.79e-05	4.31966
INPP4B	0.11	-3.18442	7.23e-38	37.1409
INPP5D	3.43	1.77821	0.0126	1.89963
INPPL1	2.35	1.23266	3.95e-07	6.4034
INSC	27.67	4.79025	7.57e-37	36.1209
INSIG1	3.89	1.95977	4.33e-17	16.3635
INTS7	0.68	-0.556393	0.0182	1.73993
IP6K1	1.65	0.722466	0.000722	3.14146
IP6K2	1.49	0.575312	0.0135	1.86967
IP6K3	15.45	3.94953	2.03e-05	4.6925
IPO11	0.69	-0.535332	0.0293	1.53313
IPO9	1.48	0.565597	0.00385	2.41454
[truncated: 2,836 more rows]
