# Supplementary material for: FOXQ1 recruits the MLL complex to activate transcription of EMT and promote breast cancer metastasis
Source: Nat Commun. 2022 Nov 1;13:6548. doi: 10.1038/s41467-022-34239-z (PMC9626503; doi:10.1038/s41467-022-34239-z)
Supplement: Supplementary file 8 — Source Data [file 41467_2022_34239_MOESM8_ESM.zip]

Archive with 2 entries (2 files):
- Source data 1.xlsx
- Source data 2.pdf
