# Supplementary material for: FOXQ1 recruits the MLL complex to activate transcription of EMT and promote breast cancer metastasis
Source: Nat Commun. 2022 Nov 1;13:6548. doi: 10.1038/s41467-022-34239-z (PMC9626503; doi:10.1038/s41467-022-34239-z)
Supplement: Supplementary file 8 — Source Data [file 41467_2022_34239_MOESM8_ESM.zip › Source data 1.xlsx]

## Sheet: Overview
FOXQ1 Recruits the MLL Complex to Activate Transcription of EMT and Promote Breast Cancer Metastasis
Allison V. Mitchell, Ling Wu, C. James Block, Mu Zhang, Justin Hackett, Douglas B. Craig, Wei Chen, Yongzhong Zhao, Bin Zhang, Yongjun Dang, Xiaohong Zhang, Shengping Zhang, Chuangui Wang, Heather Gibson, Lori A. Pile, Benjamin Kidder, Larry Matherly, Zhe Yang, Yali Dou, Guojun Wu
Source Data File Description:
	The underlying data and statistical analysis displayed within the listed figure panels can be found on the Excel sheet corresponding to the panel designation. A matching figure legend with brief experimental description and statistical test performed is provided on the corresponding Excel sheet.
Figure 2: FOXQ1 and RbBP5 regulate a common set of EMT genes and display global chromatin colocalization within the EMT program.
	2F	Functional enrichment analysis of FOXQ1-RbBP5 target genes
Figure 3: The MLL core complex is required for transcriptional activation by FOXQ1.
	3A	Gene expression of FOXQ1 target genes in HMLE/FOXQ1 vs. HMLE/LACZ by q-RT-PCR
	3B	Gene expression of FOXQ1 target genes in HMLE/FOXQ1 RbBP5 sh2/sh3 vs. HMLE/FOXQ1 NT by q-RT-PCR
	3C	Gene expression of FOXQ1 target genes in HMLE/FOXQ1 MLL1 sh1/sh3 vs. HMLE/FOXQ1 NT by q-RT-PCR
	3D	Gene expression of FOXQ1 target genes in HMLE/FOXQ1 treated with OICR-9429 or DMSO control by q-RT-PCR
	3E	V5-FOXQ1 ChIP-qPCR: HMLE/FOXQ1 RBBP5 sh2/sh3 vs. HMLE/FOXQ1 NT
	3F	H3K4me3 ChIP-qPCR: HMLE/FOXQ1 RBBP5 sh2/sh3 vs. HMLE/FOXQ1 NT
	3G	V5-FOXQ1 ChIP-qPCR: HMLE/FOXQ1 FOXQ1 sh1/sh2 vs. HMLE/FOXQ1 NT
	3H	H3K4me3 ChIP-qPCR: HMLE/FOXQ1 FOXQ1 sh1/sh2 vs. HMLE/FOXQ1 NT
Figure 5: Disrupting the FOXQ1-RbBP5 protein interaction attenuates the EMT program.
	5B	Functional enrichment analysis of differentially upregulated genes in HMLE/FOXQ1 I132S mutant cells relative to HMLE/LacZ
	5D & 5E	Gene expression in HMLE/FOXQ1-A129S, HMLE/FOXQ1-I132S vs. HMLE/FOXQ1-WT by q-RT-PCR
	5F	V5-FOXQ1 ChIP-qPCR: HMLE/FOXQ1 A129S, I132S vs. HMLE/FOXQ1 WT
Figure 6:Targeting the MLL core complex inhibits FOXQ1-driven EMT and oncogenesis in vitro.
	6A & 6B	Relative cell migration (A) and invasion (B) HMLE/FOXQ1 RbBP5 sh2/sh3 vs. HMLE/FOXQ1 NT
	6D	Mammosphere formation HMLE/FOXQ1 RbBP5 sh2/sh3 vs. HMLE/FOXQ1 NT
	6F & 6G	Relative cell migration (F) and invasion (G) HMLE/FOXQ1 with OICR-9429 treatment vs. DMSO control
	6I	Mammosphere formation in HMLE/FOXQ1 cells with OICR-9429 treatment or DMSO control
Figure 7: Disrupting the FOXQ1-RbBP5 protein interaction attenuates the EMT program.
	7B & 7C	Relative cell migration (B) and invasion (C) of HMLE/FOXQ1 mutants (A129S, I132S) vs. HMLE/FOXQ1 WT
	7D	Mammosphere formation HMLE/FOXQ1 mutants (A129S, I132S) vs. HMLE/FOXQ1 WT
	7G & 7H	Relative cell migration (G) and invasion (H) of MDA-MB231 shFOXQ1 knockdown with lentiviral expression of FOXQ1 mutants (A129S, I132S) vs. FOXQ1 WT
	7I	Mammosphere formation of MDA-MB231 shFOXQ1 knockdown with lentiviral expression of FOXQ1 mutants (A129S, I132S) vs. FOXQ1 WT
	7J	qRT-PCR of CD44/CD24 stem-like marker expression in MDA-MB231 shFOXQ1 knockdown with lentiviral expression of FOXQ1 mutants (A129S, I132S) vs. FOXQ1 WT
Figure 8: Targeting MLL1 inhibits cancer cell motility in vitro and tumor metastasis progression in vivo.
	8A	Relative cell migration (left) and invasion (right) of MDA-MB-231 MLL1 sh2/sh3 vs. MDA-MB-231 MLL1 NT
	8C	Cell proliferation of MDA-MB-231 cells with MLL sh2/sh3 or NT control
	8E	Primary tumor volume and weight from mice engrafted with MDA-MB-231 MLL1 sh2/sh3 cells or MDA-MB-231 MLL1 NT cells
	8G	Lung metastastic lesions in mice with xenografts of MDA-MB-231 MLL1 sh2/sh3 vs. MDA-MB-231 MLL1 NT
Supplemental figures
Supplemental Figure 3: RbBP5 binding within EMT promoters is dependent upon FOXQ1.
	Supp. 3A	q-RT-PCR of HMLE/FOXQ1 NT VS. RbBP5 sh2/sh3
	Supp. 3C	q-RT-PCR of HMLE/FOXQ1 NT VS. MLL1 sh1/sh3
	Supp. 3D	ChIP-qPCR of RbBP5 in HMLE/FOXQ1 cells treated with 10 μM OICR-9429 vs. DMSO control
	Supp. 3F	q-RT-PCR of MDA-MB-231 NT VS. MDA-MB-231 FOXQ1 sh1/sh2
	Supp. 3I & 3J	q-RT-PCR of MDA-MB-468 NT VS. MDA-MB-468 FOXQ1 sh1/sh2
	Supp. 3L & 3M	q-RT-PCR of MDA-MB-231 NT VS. MDA-MB-231 RbBP5 sh2/sh3
	Supp. 3O & 3P	q-RT-PCR of MDA-MB-468 NT VS. MDA-MB-468 RbBP5 sh2/sh3
	Supp. 3Q & 3R	q-RT-PCR of MDA-MB-231 NT VS. MDA-MB-231 MLL1 sh2/sh3
	Supp. 3S	q-RT- PCR of MDA-MB-231 cells treated with 10 μM OICR-9429 vs. DMSO control
	Supp. 3T	ChIP-qPCR of H3K4me3 in MDA-MB-231 MLL1 sh2/sh3 knockdown cells vs. NT control
	Supp. 3U	q-RT-PCR data from HMLE/FOXQ1 cells with FOXQ1 sh1/sh2 versus NT control
	Supp. 3X	ChIP-qPCR of RbBP5 in MDA-MB-231 FOXQ1 sh1/sh2 knockdown cells vs. NT control
Supplemental figure 5: Disruption of RbBP5 recruitment prevents activation of the FOXQ1 EMT program.
	Supp. 5A	q-RT-PCR of HMLE model cell lines with lentiviral expression of FOXQ1-WT or FOXQ1-A129S, FOXQ1-I132S mutants
	Supp. 5D	Functional enrichment analysis of genes upregulated in HMLE/FOXQ1 I132S relative to HMLE/LACZ control
	Supp. 5E	q-RT-PCR gene expression in MDA-MB231 cells with shFOXQ1 knockdown and restored lentiviral expression of FOXQ1 mutants (A129S, I132S) vs. FOXQ1 WT
Supplemental figure 6: Targeting the MLL core complex decreases the FOXQ1-driven oncogenic phenotype in vitro.
	Supp. 6C	Effects of shRbBP5 knockdown on cell proliferation in HMLE/FOXQ1 CELLS
	Supp. 6G	Cell viability HMLE/FOXQ1 vs. HMLE/LACZ cells treated with OICR-9429
	Supp. 6I	Mammosphere formation of MBA-MB-231 FOXQ1 sh1/sh2 vs. NT
	Supp. 6K	Mammosphere formation of MBA-MB-231 RbBP5 sh2/sh3 vs. NT
Supplemental figure 7: Expression of FOXQ1 RbBP5-defective mutants results in a decrease in FOXQ1-driven oncogenic potential in vitro.
	Supp. 7C	Cell proliferation of HMLE/FOXQ1-mutant cells (A129S, I132S) vs. HMLE/FOXQ1 WT
Supplemental figure 8: Disruption of the FOXQ1-RbBP5 interaction results in an inhibition of tumor progression in vivo.
	Supp. 8A	Primary tumor growth from mice engrafted with HMLER/FOXQ1-mutant cells (A129S, I132S) vs. HMLER/FOXQ1 WT
	Supp. 8B	Survival analysis of mice engrafted with HMLER/FOXQ1-mutant cells (A129S, I132S) vs. HMLER/FOXQ1 WT
	Supp. 8C	Primary tumor weight from mice engrafted with HMLER/FOXQ1-mutant cells (A129S, I132S) vs. HMLER/FOXQ1 WT

## Sheet: 2F
Figure 2F: Functional enrichment analysis of FOXQ1-RbBP5 target genes
Figure legend: Enrichment analysis was performed on the 622 FOXQ1-RbBP5 upregulated genes performed using Enrichr. Annotation terms and gene sets used for comparison were derived from the indicated analytical tools. Input gene sets were compared to the annotated gene sets by Fisher’s exact t-test with Benjamini-Hochberg method for correction for multiple hypotheses testing. Enrichment was calcula…
		adj. P-value	Enrichment (log10(p-value))
PANTHER	WNT signaling	0.00125297	2.90206
	Insulin/IGF signaling	0.000860396	3.0653
	PDGF signaling	0.00141088	2.85051
	TGF-beta signaling	0.00283767	2.54704
	Cadherin signaling	0.00489349	2.31038
KEGG	Insulin signaling pathway	0.000371827	3.42966
	Lysosome	0.00433884	2.36263
	Osteoclast differentiation	0.0305018	1.51567
	Autophagy	0.0280548	1.55199
	Nucleotide sugar metabolism	0.024983	1.60236
	Inflammatory mediator regulation	0.0368999	1.43297
	AMPK signaling pathway	0.0356589	1.44783
	Focal adhesion	0.0362182	1.44107
	Regulation of lipolysis in adipocytes	0.0351598	1.45395
	Pathways in cancer	0.0428101	1.36845
	Glycosaminoglycan degradation	0.0418462	1.37834
	mTOR signaling pathway	0.0454253	1.3427
GO_BP	primary metabolic process	0.0372075	1.42937
	cartilage development	0.0204274	1.68979
	transcription from RNA pol II promoter	0.049633	1.30423
	glycolipid metabolic process	0.042925	1.36729
	response to nutrient levels	0.0452855	1.34404
	phosphatidylinositol metabolism	0.0410724	1.38645
	chondrocyte differentiation	0.0406135	1.39133
	osteoblast differentiation	0.0361135	1.44233
	lipid metabolic process	0.0348116	1.45828
	positive regulation of transcription	0.0428039	1.36852

## Sheet: 3A
Figure 3A: Gene expression of FOXQ1 target genes in HMLE/FOXQ1 vs. HMLE/LACZ by q-RT-PCR
Figure legend: Validation of a panel of upregulated FOXQ1 targets genes in HMLE/FOXQ1 versus HMLE/LACZ cells. Results are relative to HMLE/LACZ control cells normalized to β-actin (∆∆CT). Experiments were performed in triplicate (n=3). Results were analyzed by unpaired, two-tailed t-test with Bonferroni multiple comparison adjustment.
HMLE/LACZ vs. HMLE/FOXQ1
Test details
Test name	Unpaired t test
Variance assumption	Individual variance for each row
Multiple comparisons	False Discovery Rate (FDR)
Method	Two-stage step-up (Benjamini, Krieger, and Yekutieli)
Desired FDR (Q)	1.00%
	Mean of HMLE/LACZ	Standard Deviation of HMLE/LACZ	Mean of HMLE/FOXQ1	Standard Deviation of HMLE/FOXQ1	Difference	SE of difference	P value	Significance
FOXQ1	1	0.277488	14.7148	0.203518	-146.7	0.1239	2.639e-07	***
SIX2	1	0.102785	4.70334	0.295806	-85.62	0.1708	<0.001	***
TWIST1	1	0.0152892	10.0501	0.103918	-43.19	0.1041	1.21e-08	***
ZEB1	1	0.116407	147.668	0.1802	-20.93	0.06097	3.052e-12	***
FOXC2	1	0.0979498	21.9385	0.0394567	-9.048	0.06064	4.32e-10	***
TLE2	1	0.000987477	86.6219	0.295806	-13.71	0.1987	9.497e-11	***
TGFBR3	1	0.00211794	14.2599	1.68248	-4.384	0.1056	<0.001	***
VGF	1	0.13564	44.1932	0.118791	-17.46	0.5561	2.025e-10	***
NOTCH3	1	0.0181857	7.16935	0.868121	-0.9114	0.03684	<0.001	***
STAT2	1	0.0137306	18.4664	0.963079	-3.692	0.1808	<0.001	***
BMP4	1	0.0636197	5.39379	0.171463	-13.26	0.9714	<0.001	***
IKBKB	1	0.233259	2.59558	0.00472308	-6.169	0.5013	<0.001	***
CTSB	1	0.0375054	1.90843	0.0516127	-1.614	0.1347	<0.001	***
IL17RA	1	0.0676199	1.57312	0.113413	-0.5828	0.07623	0.002	***

## Sheet: 3B
Figure 3B: Gene expression of FOXQ1 target genes in HMLE/FOXQ1 RbBP5 sh2/sh3 vs. HMLE/FOXQ1 NT by q-RT-PCR
Figure legend: Effects of RbBP5 shRNA knockdown (KD) on the expression of a panel of FOXQ1-RbBP5 EMT targets in HMLE/FOXQ1 cells by qRT-PCR. CTSB and IL17RA serve as RbBP5-independent controls. Results are relative to HMLE/FOXQ1 nontarget (NT) control cells normalized to β-actin (∆∆CT). Experiments were performed in triplicate (n=3). Results were analyzed by unpaired, two-tailed t-test with Bonfe…
HMLE/FOXQ1 RBBP5 sh2/sh3 vs. HMLE/FOXQ1 NT
	Mean of HMLE/FOXQ1 NT	Standard Deviation OF HMLE/FOXQ1 NT	Mean of HMLE/FOXQ1 RbBP5 sh2	Standard Deviation HMLE/FOXQ1 RbBP5 sh2	P value	Bonferoni Adjusted P Value	Significance
SIX2	1	0.12137	0.382989	0.121095	0.003	0.022	**
TWIST1	1	0.0212326	0.516585	0.0952735	0.001	0.006	**
ZEB1	1	0.161658	0.379594	0.175753	0.011	0.002	*
FOXC2	1	0.0540492	0.431765	0.13649	0.003	0.002	**
TLE2	1	0.00137623	0.382243	0.054717	0.001	0.002	*
TGFBR3	1	0.00299261	0.425942	0.024565	0.001	0.002	***
VGF	1	0.133966	0.09505	0.024565	0.001	0.002	***
NOTCH3	1	0.0256993	0.0685363	0.0957224	0.001	0.002	***
STAT2	1	0.0187817	0.268027	0.127679	0.001	0.002	***
BMP4	1	0.0897082	0.147915	0.0870248	0.001	0.002	***
IKBKB	1	0.0326803	0.602109	0.00407442	0.001	0.002	***
CTSB	1	0.0445246	0.996273	0.0525467	0.93	>1	ns
IL17RA	1	0.192628	1.01883	0.0978373	0.887	>1	ns
						Bonferoni Adjusted P Value	Significance
						0.026	*
	Mean of HMLE/FOXQ1 NT	Standard Deviation OF HMLE/FOXQ1 NT	Mean of HMLE/FOXQ1 RbBP5 sh3	Standard Deviation HMLE/FOXQ1 RbBP5 sh3	P value	0.002	***
SIX2	1	0.12137	0.613453	0.101742	0.013	0.028	*
TWIST1	1	0.0212326	0.472823	0.0533115	0.001	0.016	*
ZEB1	1	0.161658	0.489784	0.135335	0.014	0.004	***
FOXC2	1	0.0540492	0.781188	0.0553102	0.008	0.016	**
TLE2	1	0.00137623	0.532812	0.105104	0.002	0.002	***
TGFBR3	1	0.00299261	0.645212	0.125742	0.008	0.002	***
VGF	1	0.133966	0.0288352	0.0275927	0.001	0.002	***
NOTCH3	1	0.0256993	0.0501145	0.0338609	0.001	0.002	***
STAT2	1	0.0187817	0.195984	0.132577	0.001	0.002	***
BMP4	1	0.0897082	0.176204	0.0215142	0.001	0.1	ns
IKBKB	1	0.0326803	0.779032	0.0065331	0.001	>1	ns
CTSB	1	0.0445246	0.919021	0.0237449	0.05
IL17RA	1	0.192628	1.03731	0.0067329	0.754

## Sheet: 3C
Figure 3C: Gene expression of FOXQ1 target genes in HMLE/FOXQ1 MLL1 sh1/sh3 vs. HMLE/FOXQ1 NT by q-RT-PCR
Figure legend: The effects of KMT2A/MLL1 silencing on the expression of FOXQ1-EMT target genes were assessed by qRT-PCR of HMLE/FOXQ1 shMLL1 cells Results are relative to HMLE/FOXQ1 nontarget (NT) control cells normalized to β-actin (∆∆CT). Experiments were performed in triplicate (n=3). Results were analyzed by unpaired, two-tailed t-test with Bonferroni multiple comparison adjustment.
HMLE/FOXQ1 MLL1 sh1/sh3 knockdown vs. HMLE/FOXQ1 NT
	Mean of HMLE/FOXQ1 NT	Standard Deviation OF HMLE/FOXQ1 NT	Mean of HMLE/FOXQ1 MLL1 sh1	Standard Deviation of HMLE/FOXQ1 MLL1 sh1	P value	Bonferoni Adjusted P Value	Significance
SIX2	1	0.133958	0.5532	0.140022	0.015	0.03	*
TWIST1	1	0.026409	0.433	0.0264089	0.001	0.002	***
ZEB1	1	0.0192039	0.62695	0.0264091	0.001	0.002	***
FOXC2	1	0.119578	0.7236	0.119204	0.047	0.094	ns
TLE2	1	0.117504	0.6628	0.117504	0.025	0.05	*
TGFBR3	1	0.171956	0.6882	0.171956	0.091	0.182	ns
VGF	1	0.212808	0.219333	0.176667	0.007	0.014	*
NOTCH3	1	0.076081	0.6046	0.0760811	0.003	0.006	***
STAT2	1	0.059172	0.6684	0.0591721	0.002	0.004	**
BMP4	1	0.130802	0.4392	0.130802	0.006	0.012	*
IKBKB	1	0.066562	0.4392	0.066562	0.001	0.002	***
CTSB	1	0.0299425	1.15467	0.134586	0.202	0.404	ns
IL17RA	1	0.233575	1.28195	0.0877001	0.275	0.55	ns
	Mean of HMLE/FOXQ1 NT	Standard Deviation OF HMLE/FOXQ1 NT	Mean of HMLE/FOXQ1 MLL1 sh3	Standard Deviation of HMLE/FOXQ1 MLL1 sh3	P value	Bonferoni Adjusted P Value	Significance
SIX2	1	0.133958	0.750365	0.166076	0.113	0.226	ns
TWIST1	1	0.026409	0.767573	0.104261	0.02	0.04	*
ZEB1	1	0.0192039	0.35643	0.192037	0.004	0.008	**
FOXC2	1	0.119578	0.228023	0.099502	0.001	0.002	***
TLE2	1	0.117504	0.246334	0.138915	0.002	0.004	**
TGFBR3	1	0.171956	0.406479	0.166076	0.013	0.026	*
VGF	1	0.212808	0.136976	0.063232	0.002	0.004	*
NOTCH3	1	0.076081	0.506409	0.122978	0.004	0.008	*
STAT2	1	0.059172	0.211492	0.024959	0.001	0.002	***
BMP4	1	0.130802	0.567108	0.12015	0.013	0.026	*
IKBKB	1	0.066562	0.126181	0.131552	0.001	0.002	***
CTSB	1	0.0299425	1.05593	0.0677961	0.625	>1	ns
IL17RA	1	0.233575	1.34526	0.105808	0.173	0.346	ns

## Sheet: 3D
Figure 3D: Gene expression of FOXQ1 target genes in HMLE/FOXQ1 treated with OICR-9429 or DMSO control by q-RT-PCR
Figure legend: HMLE/FOXQ1 cells were treated for 72 hours with the indicated doses of OICR-9429, an inhibitor of the MLL-WDR5 protein interaction. The effects of the drug treatment on the mRNA expression of the FOXQ1-RbBP5 EMT gene panel and RbBP5-independent control targets (CTSB, IL17RA) were evaluated by qRT-PCR. Results are relative to DMSO mock treatment and normalized to β-actin (∆∆CT). Exp…
HMLE/FOXQ1 OICR-9429 Treatment vs. control
	Mean of "DMSO"	Standard Deviation
SIX2	1	0.0324096
TWIST1	1	0.106418
ZEB1	1	0.124874
FOXC2	1	0.155659
TLE2	1	0.178862
TGFBR3	1	0.123749
VGF	1	0.154675
NOTCH3	1	0.151285
STAT2	1	0.126794
BMP4	1	0.188184
IKBKB	1	0.126363
CTSB	1	0.0793757
IL17RA	1	0.139962
			DMSO vs. 5 μΜ OICR-9429
	Mean of "5 μM OICR-9429"	Standard Deviation	P value	Bonferoni Adjusted P Value	Significance
SIX2	0.653794	0.0563302	0.001	0.002	***
TWIST1	0.345405	0.228832	0.011	0.022	*
ZEB1	0.865489	0.157627	0.311	0.622	ns
FOXC2	0.359404	0.0361505	0.002	0.004	***
TLE2	0.438342	0.121423	0.011	0.022	*
TGFBR3	0.509638	0.0866741	0.005	0.01	*
VGF	0.0998667	0.0137271	0.001	0.002	***
NOTCH3	0.317466	0.161829	0.006	0.012	*
STAT2	0.26278	0.186153	0.005	0.01	*
BMP4	0.252027	0.139631	0.005	0.01	*
IKBKB	0.972872	0.145244	0.819	>1	ns
CTSB	0.934809	0.131892	0.33	0.66	ns
IL17RA	0.946289	0.257081	0.91	>1	ns
			DMSO vs. 10 μΜ OICR-9429
	Mean of "10 μM OICR-9429"	Standard Deviation	P value	Bonferoni Adjusted P Value	Significance
SIX2	0.291531	0.100861	0.001	0.003	***
TWIST1	0.187028	0.123096	0.001	0.003	***
ZEB1	0.819683	0.221107	0.286	0.858	ns
FOXC2	0.458233	0.118191	0.009	0.027	*
TLE2	0.436251	0.0852096	0.008	0.024	*
TGFBR3	0.150002	0.0778852	0.001	0.003	***
VGF	0.0921543	0.0476849	0.001	0.003	***
NOTCH3	0.22331	0.124703	0.002	0.006	**
STAT2	0.213404	0.150411	0.002	0.006	**
BMP4	0.121364	0.0367116	0.001	0.003	***
IKBKB	0.255523	0.17233	0.004	0.012	*
CTSB	0.882198	0.134809	0.17	0.51	ns
IL17RA	0.899211	0.27891	0.727	>1	ns
			DMSO vs. 25 μΜ OICR-9429
	Mean of "25 μM OICR-9429"	Standard Deviation	P value	Bonferoni Adjusted P Value	Significance
SIX2	0.1188	0.100861	0.001	0.003	***
TWIST1	0.135602	0.150871	0.001	0.003	***
ZEB1	0.128653	0.099801	0.001	0.003	***
FOXC2	0.141979	0.13262	0.002	0.006	**
TLE2	0.155412	0.116687	0.002	0.006	**
TGFBR3	0.113376	0.152012	0.001	0.003	***
VGF	0.0977049	0.126996	0.001	0.003	***
NOTCH3	0.142475	0.198263	0.004	0.012	*
STAT2	0.183597	0.0837057	0.001	0.003	***
BMP4	0.227227	0.284897	0.017	0.051	ns
IKBKB	0.298162	0.14003	0.003	0.009	**
CTSB	1.03837	0.239402	0.974	>1	ns
IL17RA	0.92267	0.231349	0.792	>1	ns

## Sheet: 3E
Figure 3E: V5-FOXQ1 ChIP-qPCR: HMLE/FOXQ1 RBBP5 sh2/sh3 vs. HMLE/FOXQ1 NT
Figure legend: The impact of RbBP5 KD on FOXQ1 target promoter occupancy was assessed by performing V5-FOXQ1 ChIP-qPCR from HMLE/FOXQ1 cells with shRbBP5 knockdown or NT control. Signals were normalized to the input chromatin sample. Experiments were performed in triplicate (n=3). Results were analyzed by unpaired, two-tailed t-test with Bonferroni multiple comparison adjustment.
	Mean of HMLE/FOXQ1 NT	HMLE/FOXQ1 NT Standard Deviation	Mean of HMLE/FOXQ1 RbBP5 sh2	HMLE/FOXQ1 RbBP5 sh2 Standard Deviation	P value	Bonferoni Adjusted P Value	Significance
SIX2	1.082	0.0418751	0.962478	0.10498	0.141	0.282	ns
TWIST1	0.698	0.166459	0.776106	0.221691	0.651	>1	ns
ZEB1	0.3511	0.1728	0.351442	0.221691	0.998	>1	ns
FOXC2	1.142	0.138948	1.09342	0.294306	0.809	>1	ns
TLE2	0.7628	0.124384	0.683724	0.178239	0.563	>1	ns
TGFBR3	0.6841	0.124384	0.687907	0.104136	0.97	>1	ns
VGF	0.489	0.125271	0.437891	0.105789	0.618	>1	ns
NOTCH3	0.2785	0.0974235	0.287419	0.0748973	0.906	>1	ns
STAT2	0.2785	0.0974235	0.721681	0.0383993	0.002	0.004	ns
BMP4	0.887	0.160329	0.20103	0.0369183	0.002	0.004	ns
IKBKB	0.3985	0.0592343	0.371563	0.121547	0.747	>1	ns
CTSB	0.217931	0.0592347	0.219866	0.0124567	0.958	>1	ns
IL17RA	0.1857	0.0644201	0.150642	0.13649	0.708	>1	ns
	Mean of HMLE/FOXQ1 NT	HMLE/FOXQ1 NT Standard Deviation	Mean of HMLE/FOXQ1 RbBP5 sh3	HMLE/FOXQ1 RbBP5 sh3 Standard Deviation	P value	Bonferoni Adjusted P Value	Significance
SIX2	1.082	0.0418751	1.18152	0.0688994	0.099	0.198	ns
TWIST1	0.698	0.166459	0.748778	0.0193579	0.627	>1	ns
ZEB1	0.3511	0.1728	0.391491	0.221423	0.816	>1	ns
FOXC2	1.142	0.138948	1.08299	0.18357	0.68	>1	ns
TLE2	0.7628	0.124384	0.728192	0.0937847	0.72	>1	ns
TGFBR3	0.6841	0.124384	0.728192	0.146587	0.711	>1	ns
VGF	0.489	0.125271	0.421893	0.214545	0.664	>1	ns
NOTCH3	0.2785	0.0974235	0.257854	0.0745893	0.785	>1	ns
STAT2	0.2785	0.0974235	0.797857	0.125599	0.005	0.01	ns
BMP4	0.887	0.160329	0.304294	0.0357556	0.004	0.008	ns
IKBKB	0.3985	0.0592343	0.369875	0.0235689	0.48	0.96	ns
CTSB	0.217931	0.0592347	0.231986	0.0632145	0.793	>1	ns
IL17RA	0.1857	0.0644201	0.130384	0.12268	0.527	>1	ns

## Sheet: 3F
Figure 3F: H3K4me3 ChIP-qPCR: HMLE/FOXQ1 RBBP5 sh2/sh3 vs. HMLE/FOXQ1 NT
Figure legend: The impact of RbBP5 KD on H3K4me3 levels within the promoters of FOXQ1 target genes was evaluated via H3K4me3-ChIP from HMLE/FOXQ1 cells extracts with shRbBP5 knockdown or NT control. Results were evaluated by qPCR and the signals were normalized to matched input chromatin sample. Experiments were performed in triplicate (n=3). Results were analyzed by unpaired, two-tailed t-test w…
	Mean of HMLE/FOXQ1 NT	HMLE/FOXQ1 NT Standard Deviation	Mean of HMLE/FOXQ1 RbBP5 sh2	HMLE/FOXQ1 RbBP5 sh2 Standard Deviation	P value	Bonferoni Adjusted P Value	Significance
SIX2	41.161	0.015328	34.9748	0.226684	0.001	0.002	***
TWIST1	294.712	0.098825	125.989	0.024583	8.848e-14	1.7696e-13	***
ZEB1	31.5753	0.145007	4.24582	0.0951649	1.081e-09	2.162e-09	***
FOXC2	685.617	0.066574	17.5424	0.0079985	6.765e-17	1.353e-16	***
TLE2	33.1553	0.152932	2.88263	0.107885	9.738e-10	1.9476e-09	***
TGFBR3	34.3949	0.396837	7.56725	0.0644469	3.361e-08	6.722e-08	***
VGF	45.5348	0.43762	3.48538	0.312366	1.781e-08	3.562e-08	***
NOTCH3	61.744	0.341172	24.8351	0.118742	6.116e-09	1.2232e-08	***
STAT2	31.9346	0.0078548	2.71721	0.0890944	5.854e-11	1.1708e-10	***
BMP4	33.927	0.0273245	5.51294	0.123626	2.628e-10	5.256e-10	***
IKBKB	12.3295	0.0874488	9.23841	0.100662	0.001	0.002	***
CTSB	40.8325	0.089916	35.316	4.04159	0.077	0.154	ns
IL17RA	30.3248	0.0917015	24.2145	3.54488	0.041	0.082	ns
	Mean of HMLE/FOXQ1 NT	HMLE/FOXQ1 NT Standard Deviation	Mean of HMLE/FOXQ1 RbBP5 sh3	HMLE/FOXQ1 RbBP5 sh3 Standard Deviation	P value	Bonferoni Adjusted P Value	Significance
SIX2	41.161	0.015328	41.7373	0.484913	0.109	0.218	ns
TWIST1	294.712	0.098825	45.9956	0.0441787	2.392e-14	4.784e-14	***
ZEB1	31.5753	0.145007	1.43129	0.0103641	3.606e-10	7.212e-10	***
FOXC2	685.617	0.066574	4.04241	0.0982885	6.135e-16	1.227e-15	***
TLE2	33.1553	0.152932	2.27115	0.00797486	4.03e-10	8.06e-10	***
TGFBR3	34.3949	0.396837	3.58029	0.138681	2.308e-08	4.616e-08	***
VGF	45.5348	0.43762	6.84231	0.239719	1.843e-08	3.686e-08	***
NOTCH3	61.744	0.341172	20.8492	0.324491	1.171e-08	2.342e-08	***
STAT2	31.9346	0.0078548	1.17127	0.159065	4.788e-10	9.576e-10	***
BMP4	33.927	0.0273245	0.744012	0.104274	7.424e-11	1.4848e-10	***
IKBKB	12.3295	0.0874488	10.3243	0.0493216	0.001	0.002	***
CTSB	40.8325	0.089916	35.8817	5.8901	0.219	0.438	ns
IL17RA	30.3248	0.0917015	27.2824	2.3105	0.085	0.17	ns

## Sheet: 3G
Figure 3G: V5-FOXQ1 ChIP-qPCR: HMLE/FOXQ1 FOXQ1 sh1/sh2 vs. HMLE/FOXQ1 NT
Figure legend: ChIP of RbBP5 was performed in HMLE/FOXQ1 cell lines transduced with FOXQ1 shRNA or NT control to assess the impact of FOXQ1 depletion of RbBP5 promoter occupancy. Localization within EMT promoter regions or negative control regions (IL17RA, CTSB) was evaluated by ChIP-qPCR relative to the input chromatin sample. Experiments were performed in triplicate (n=3). Results were analyzed…
	Mean of HMLE/FOXQ1 NT	HMLE/FOXQ1 NT Standard Deviation	Mean of HMLE/FOXQ1 FOXQ1 sh1	HMLE/FOXQ1 FOXQ1 sh1 Standard Deviation	P value	Bonferoni Adjusted P Value	Significance
SIX2	0.664314	0.0608475	0.305359	0.0608476	0.002	0.004	***
TWIST1	0.344932	0.0506509	0.301727	0.0159997	0.232	0.464	ns
ZEB1	0.343864	0.0117013	0.0678117	0.0117013	0.001	0.002	***
FOXC2	1.44526	0.0783733	0.767314	0.0694757	0.001	0.002	***
TLE2	0.234523	0.00209925	0.166234	0.07728	0.201	0.402	ns
TGFBR3	0.383438	0.00209925	0.203359	0.0462213	0.003	0.006	**
VGF	0.489042	0.019635	0.130259	0.0478208	0.001	0.002	***
NOTCH3	0.278462	0.00891558	0.169508	0.0377056	0.008	0.016	*
STAT2	0.225884	0.00891558	0.226497	0.0623198	0.987	>1	ns
BMP4	0.321306	0.00639236	0.0795678	0.00639236	0.001	0.002	***
IKBKB	0.549325	0.0163799	0.0464382	0.0545783	0.001	0.002	***
CTSB	0.0435848	0.0397839	0.000103333	0.000170392	0.131	0.262	ns
IL17RA	0.0526734	0.0367061	6.66667e-05	0.00011547	0.068	0.136	ns
	Mean of HMLE/FOXQ1 NT	HMLE/FOXQ1 NT Standard Deviation	Mean of HMLE/FOXQ1 FOXQ1 sh2	HMLE/FOXQ1 FOXQ1 sh2 Standard Deviation	P value	Bonferoni Adjusted P Value	Significance
SIX2	0.664314	0.0608475	0.295785	0.0635919	0.002	0.004	***
TWIST1	0.344932	0.0506509	0.132898	0.0506509	0.007	0.014	*
ZEB1	0.343864	0.0117013	0.134579	0.0367295	0.001	0.002	***
FOXC2	1.44526	0.0783733	0.83476	0.0783733	0.001	0.002	***
TLE2	0.234523	0.00209925	0.217499	0.0631892	0.665	>1	ns
TGFBR3	0.383438	0.00209925	0.192749	0.0237994	0.001	0.002	***
VGF	0.489042	0.019635	0.066947	0.0684973	0.001	0.002	***
NOTCH3	0.278462	0.00891558	0.166291	0.0247136	0.002	0.004	***
STAT2	0.225884	0.00891558	0.218475	0.0164479	0.53	>1	ns
BMP4	0.321306	0.00639236	0.140303	0.0636991	0.008	0.016	*
IKBKB	0.549325	0.0163799	0.147589	0.0163799	0.001	0.002	***
CTSB	0.0435848	0.0397839	0.00147667	0.00238655	0.141	0.282	ns
IL17RA	0.0526734	0.0367061	0.0159913	0.0229463	0.216	0.432	ns

## Sheet: 3H
Figure 3H: H3K4me3 ChIP-qPCR: HMLE/FOXQ1 FOXQ1 sh1/sh2 vs. HMLE/FOXQ1 NT
Figure legend: The effects of FOXQ1 shRNA depletion on H3K4me3 levels within EMT promoter regions were assessed by ChIP of RbBP5 in HMLE/FOXQ1 cells transduced with FOXQ1 shRNA or NT control. The results were assessed at the indicated promoters by ChIP-qPCR relative to the input chromatin sample.Experiments were performed in triplicate (n=3). Results were analyzed by unpaired, two-tailed t-test w…
	Mean of HMLE/FOXQ1 NT	HMLE/FOXQ1 NT Standard Deviation	Mean of HMLE/FOXQ1 FOXQ1 sh1	HMLE/FOXQ1 FOXQ1 sh1 Standard Deviation	P value	Bonferoni Adjusted P Value	Significance
SIX2	41.161	0.0306576	1.548	0.621882	4.067e-08	8.134e-08	***
TWIST1	294.712	0.197651	77.7536	0.148368	1.122e-12	2.244e-12	***
ZEB1	31.5753	0.290013	24.4447	0.00718086	0.001	0.002	***
FOXC2	685.617	0.13314	247.349	0.0373256	6.605e-15	1.321e-14	***
TLE2	33.1553	0.305864	16.0882	0.148962	1.052e-07	2.104e-07	***
TGFBR3	34.3949	0.793673	20.6903	0.125095	0.001	0.002	***
VGF	45.5348	0.875237	0.00793608	0.0117446	9.102e-08	1.8204e-07	***
NOTCH3	61.744	0.682343	24.5844	0.420851	1.443e-07	2.886e-07	***
STAT2	31.9346	0.0157086	16.0955	0.172543	9.542e-09	1.9084e-08	***
BMP4	33.927	0.0546467	22.3279	0.122413	1.189e-08	2.378e-08	***
IKBKB	12.3295	0.174899	9.28349	0.237827	0.001	0.002	***
CTSB	40.8325	0.17983	17.3249	0.072877	3.094e-09	6.188e-09	***
IL17RA	30.3248	0.183401	26.3842	0.375235	0.001	0.002	***
	Mean of HMLE/FOXQ1 NT	HMLE/FOXQ1 NT Standard Deviation	Mean of HMLE/FOXQ1 FOXQ1 sh2	HMLE/FOXQ1 FOXQ1 sh2 Standard Deviation	P value	Bonferoni Adjusted P Value	Significance
SIX2	41.161	0.0306576	2.12287	0.375298	5.77e-09	1.154e-08	***
TWIST1	294.712	0.197651	140.274	0.157536	4.783e-12	9.566e-12	***
ZEB1	31.5753	0.290013	15.8826	0.0237605	7.875e-08	1.575e-07	***
FOXC2	685.617	0.13314	278.58	0.182565	6.331e-14	1.2662e-13	***
TLE2	33.1553	0.305864	20.2589	0.383257	0.001	0.002	***
TGFBR3	34.3949	0.793673	17.2844	0.54399	0.001	0.002	***
VGF	45.5348	0.875237	0.0130162	0.0167992	9.11e-08	1.822e-07	***
NOTCH3	61.744	0.682343	28.5749	0.682392	4.767e-07	9.534e-07	***
STAT2	31.9346	0.0157086	15.3824	0.375287	1.766e-07	3.532e-07	***
BMP4	33.927	0.0546467	19.3248	0.285926	1.052e-07	2.104e-07	***
IKBKB	12.3295	0.174899	9.93725	0.357285	0.001	0.002	***
CTSB	40.8325	0.17983	34.7589	0.178927	0.001	0.002	***
IL17RA	30.3248	0.183401	23.2486	0.74358	0.001	0.002	***

[truncated: 40 more sheets: 5B, 5D & 5E, 5F, 6A & 6B, 6D, 6F & 6G, 6I, 7B &  7C, 7D, 7G & 7H, 7I, 7J, 8A , 8C, 8E_Tumor.Growth, 8E_Tumor.Weight, 8G, Supp 3A, Supp 3C, Supp 3D …]
